# Supplementary material for: 8-Hy­droxy­quinolin-1-ium hydrogen sulfate monohydrate
Source: Acta Crystallogr Sect E Struct Rep Online. 2013 Aug 21;69(Pt 9):o1458–9. doi: 10.1107/S1600536813022319 (PMC3884397; doi:10.1107/S1600536813022319)
Supplement: Supplementary file 1 [file e-69-o1458-sup1.cif]

##############################################################################
#                                                                            #
# This CIF contains the data in a paper accepted for publication in          #
# Acta Crystallographica Section E. It conforms to the requirements of       #
# Notes for Authors for Acta Crystallographica Section E, and has been       #
# peer reviewed under the auspices of the IUCr Commission on Journals.       #
#                                                                            #
# Full details of the Crystallographic Information File format               #
# are given in the paper "The Crystallographic Information File (CIF):       #
# a New Standard Archive File for Crystallography" by S. R. Hall, F. H.      #
# Allen and I. D. Brown [Acta Cryst. (1991), A47, 655-685].                  #
#                                                                            #
# The current version of the core CIF dictionary is obtainable from          #
# ftp://ftp.iucr.org/pub/cif_core.dic.                                       #
#                                                                            #
# Software is freely available for graphical display of the structure(s)     #
# in this CIF. For information consult the CIF software page                 #
# http://www.iucr.org/resources/cif/software.                                #
#                                                                            #
# This file may be used for bona fide research purposes within the           #
# scientific community so long as proper attribution is given to the journal # 
# article from which it was obtained.                                        #
#                                                                            #
##############################################################################
data_I
_audit_creation_method     'WinGX routine CIF_UPDATE'
_audit_conform_dict_name     cif_core.dic
_audit_conform_dict_version     2.3
_journal_date_recd_electronic     2013-08-07
_journal_date_accepted     2013-08-08
_journal_name_full     'Acta Crystallographica, Section E'
_journal_year     2013
_journal_volume     69
_journal_issue      9
_journal_page_first     o1458
_journal_page_last     o1459
_journal_paper_category     QO
_journal_paper_doi     10.1107/S1600536813022319
_journal_coeditor_code     HG5339
_publ_contact_author_name     'Sofiane, Bouacida '
_publ_contact_author_address
;
Unit\'e de recherche de CHimie de l'Environnement et Mol\'eculaire Structurale,
CHEMS, Universit\'e Constantine 1
25000 Algerie
;
_publ_contact_author_email     bouacida_sofiane@yahoo.fr
_publ_contact_author_fax     '00 (213) 31 81 88 16'
_publ_contact_author_phone     '00 (213) 74 45 27 14'
_publ_section_title
;
8-Hydroxyquinolin-1-ium hydrogen sulfate monohydrate
;
loop_
    _publ_author_name
    _publ_author_footnote
    _publ_author_address
    'Damous, Maamar'
;
;
;
Unit\'e de Recherche de Chimie de l'Environnement et Mol\'eculaire Structurale,
CHEMS, Universit\'e Constantine 1
25000
Algeria
;
    'D\'en\`es, George'
;
;
;
Laboratory of Solid State Chemistry and M\"ossbauer Spectroscopy
Laboratories for Inorganic Materials
Department of Chemistry and Biochemistry
Concordia University
Montreal
Quebec
Canada H3G 1M8
;
    'Bouacida, Sofiane' .
;
Unit\'e de Recherche de Chimie de l'Environnement et Mol\'eculaire Structurale,
CHEMS, Universit\'e Constantine 1
25000
Algeria
D\'epartement Sciences de la Mati\`ere,
Facult\'e des Sciences Exactes et Sciences de la Nature et de la Vie,
Universit\'e Oum El Bouaghi 04000,
Algeria
;
    'Hamlaoui, Meriem'
;
;
;
Unit\'e de Recherche de Chimie de l'Environnement et Mol\'eculaire Structurale,
CHEMS, Universit\'e Constantine 1
25000
Algeria
;
    'Merazig, Hocine'
;
;
;
Unit\'e de Recherche de Chimie de l'Environnement et Mol\'eculaire Structurale,
CHEMS, Universit\'e Constantine 1
25000
Algeria
;
    'Daran, Jean-Claude'
;
;
;
Laboratoire de Chimie de Coordination
UPR CNRS 8241
205 route de Narbonne
31077 Toulouse Cedex,
France
;
_chemical_name_systematic
;
8-Hydroxyquinolin-1-ium hydrogen sulfate monohydrate
;
_chemical_formula_moiety     'C9 H8 N O +, H O4 S -, H2 O'
_chemical_formula_sum     'C9 H11 N O6 S'
_chemical_formula_iupac     'C9 H8 N O +, H S O4 -, H2 O'
_chemical_formula_weight     261.25
_space_group_crystal_system     triclinic
_space_group_name_H-M_alt     'P -1'
_space_group_name_Hall     '-P 1'
loop_
    _space_group_symop_operation_xyz
    'x, y, z'
    '-x, -y, -z'
_cell_length_a     6.5536(4)
_cell_length_b     8.0600(5)
_cell_length_c     11.3369(6)
_cell_angle_alpha     100.068(5)
_cell_angle_beta     106.344(4)
_cell_angle_gamma     105.712(5)
_cell_volume     532.35(5)
_cell_formula_units_Z     2
_cell_measurement_reflns_used     8303
_cell_measurement_theta_min     3.31
_cell_measurement_theta_max     28.39
_cell_measurement_temperature     180(2)
_exptl_crystal_description     box
_exptl_crystal_colour     yellow
_exptl_crystal_size_max     0.43
_exptl_crystal_size_mid     0.16
_exptl_crystal_size_min     0.08
_exptl_crystal_density_diffrn     1.63
_exptl_crystal_density_method     'not measured'
_exptl_crystal_F_000     272
_exptl_absorpt_coefficient_mu     0.322
_exptl_absorpt_correction_type     multi-scan
_exptl_absorpt_process_details
;
(CrysAlis PRO; Agilent, 2011)
;
_exptl_absorpt_correction_T_min     0.874
_exptl_absorpt_correction_T_max     0.9747
_exptl_special_details
;
Empirical absorption correction using spherical harmonics,
implemented in SCALE3 ABSPACK scaling algorithm.
CrysAlisPro (Agilent Technologies, 2011)
;
_diffrn_ambient_temperature     180(2)
_diffrn_radiation_type     MoK\a
_diffrn_radiation_wavelength     0.71073
_diffrn_radiation_source     'fine-focus sealed tube'
_diffrn_radiation_monochromator     graphite
_diffrn_measurement_device_type     'Agilent Xcalibur (Sapphire1)'
_diffrn_measurement_method     '\w scans'
_diffrn_detector_area_resol_mean     8.2632
_diffrn_reflns_number     10891
_diffrn_reflns_av_R_equivalents     0.0271
_diffrn_reflns_theta_min     3.32
_diffrn_reflns_theta_max     26.37
_diffrn_reflns_theta_full     26.37
_diffrn_measured_fraction_theta_max     0.999
_diffrn_measured_fraction_theta_full     0.999
_diffrn_reflns_limit_h_min     -8
_diffrn_reflns_limit_h_max     8
_diffrn_reflns_limit_k_min     -10
_diffrn_reflns_limit_k_max     10
_diffrn_reflns_limit_l_min     -14
_diffrn_reflns_limit_l_max     14
_refine_special_details
;
Refinement of <i>F</i>^2^ against ALL reflections. The weighted <i>R</i>-factor
<i>wR</i> and goodness of fit <i>S</i> are based on <i>F</i>^2^, conventional
<i>R</i>-factors <i>R</i> are based on <i>F</i>, with <i>F</i> set to zero for
negative <i>F</i>^2^. The threshold expression of <i>F</i>^2^ >
\s(<i>F</i>^2^) is used only for calculating <i>R</i>-factors(gt) <i>etc</i>.
and is not relevant to the choice of reflections for refinement.
<i>R</i>-factors based on <i>F</i>^2^ are statistically about twice as large
as those based on <i>F</i>, and <i>R</i>- factors based on ALL data will be
even larger.
;
_reflns_number_total     2171
_reflns_number_gt     2000
_reflns_threshold_expression     I>2sigma(I)
_refine_ls_structure_factor_coef     Fsqd
_refine_ls_matrix_type     full
_refine_ls_R_factor_all     0.0321
_refine_ls_R_factor_gt     0.0295
_refine_ls_wR_factor_gt     0.0773
_refine_ls_wR_factor_ref     0.0793
_refine_ls_goodness_of_fit_ref     1.046
_refine_ls_restrained_S_all     1.045
_refine_ls_number_reflns     2171
_refine_ls_number_parameters     163
_refine_ls_number_restraints     3
_refine_ls_hydrogen_treatment     mixed
_refine_ls_weighting_scheme     calc
_refine_ls_weighting_details
         'calc w=1/[\s^2^(Fo^2^)+(0.0355P)^2^+0.3301P] where P=(Fo^2^+2Fc^2^)/3'
_atom_sites_solution_hydrogens     geom
_atom_sites_solution_primary     direct
_atom_sites_solution_secondary     difmap
_refine_ls_shift/su_max     0
_refine_ls_shift/su_mean     0
_refine_diff_density_max     0.409
_refine_diff_density_min     -0.385
_refine_ls_extinction_method     'SHELXL97 (Sheldrick, 2008)'
_refine_ls_extinction_coef     0.064(4)
_refine_ls_extinction_expression
                                    Fc^*^=kFc[1+0.001xFc^2^\l^3^/sin(2\q)]^-1/4^
loop_
    _atom_type_symbol
    _atom_type_description
    _atom_type_scat_dispersion_real
    _atom_type_scat_dispersion_imag
    _atom_type_scat_source
    C C 0.0033 0.0016 'International Tables Vol C Tables 4.2.6.8 and 6.1.1.4'
    H H 0 0 'International Tables Vol C Tables 4.2.6.8 and 6.1.1.4'
    N N 0.0061 0.0033 'International Tables Vol C Tables 4.2.6.8 and 6.1.1.4'
    O O 0.0106 0.006 'International Tables Vol C Tables 4.2.6.8 and 6.1.1.4'
    S S 0.1246 0.1234 'International Tables Vol C Tables 4.2.6.8 and 6.1.1.4'
_computing_data_collection     'CrysAlis PRO (Agilent, 2011)'
_computing_cell_refinement     'CrysAlis PRO (Agilent, 2011)'
_computing_data_reduction     'CrysAlis PRO (Agilent, 2011)'
_computing_structure_solution     'SIR2002 (Burla <i>et al.</i>, 2003)'
_computing_structure_refinement     'SHELXL97 (Sheldrick, 2008)'
_computing_molecular_graphics
 'ORTEP-3 for Windows (Farrugia, 2012) and DIAMOND (Brandenburg & Berndt, 2001)'
_computing_publication_material     'WinGX (Farrugia, 2012)'
loop_
    _atom_site_type_symbol
    _atom_site_label
    _atom_site_fract_x
    _atom_site_fract_y
    _atom_site_fract_z
    _atom_site_U_iso_or_equiv
    _atom_site_adp_type
    _atom_site_calc_flag
    _atom_site_refinement_flags
    _atom_site_occupancy
    _atom_site_symmetry_multiplicity
    _atom_site_disorder_assembly
    _atom_site_disorder_group
    C C2 0.0574(3) -0.1138(2) 0.22102(15) 0.0278(3) Uani d . 1 1 . .
    H H2 0.0132 -0.0941 0.1388 0.033 Uiso calc R 1 1 . .
    C C3 0.0242(3) -0.2869(2) 0.23249(16) 0.0322(4) Uani d . 1 1 . .
    H H3 -0.0426 -0.3858 0.1584 0.039 Uiso calc R 1 1 . .
    C C4 0.0881(3) -0.3137(2) 0.35064(17) 0.0295(4) Uani d . 1 1 . .
    H H4 0.0666 -0.432 0.3587 0.035 Uiso calc R 1 1 . .
    C C5 0.1857(2) -0.1681(2) 0.46135(15) 0.0227(3) Uani d . 1 1 . .
    C C6 0.2554(3) -0.1860(2) 0.58640(16) 0.0284(3) Uani d . 1 1 . .
    H H6 0.2366 -0.3013 0.6001 0.034 Uiso calc R 1 1 . .
    C C7 0.3500(3) -0.0372(2) 0.68755(15) 0.0286(4) Uani d . 1 1 . .
    H H7 0.3962 -0.0503 0.7717 0.034 Uiso calc R 1 1 . .
    C C8 0.3810(2) 0.1351(2) 0.67071(14) 0.0248(3) Uani d . 1 1 . .
    H H8 0.4469 0.2363 0.7432 0.03 Uiso calc R 1 1 . .
    C C9 0.3169(2) 0.15841(19) 0.55040(14) 0.0204(3) Uani d . 1 1 . .
    C C10 0.2174(2) 0.00521(19) 0.44474(13) 0.0193(3) Uani d . 1 1 . .
    N N1 0.1504(2) 0.02392(17) 0.32431(11) 0.0213(3) Uani d . 1 1 . .
    H H1 0.1697 0.1324 0.3146 0.026 Uiso calc R 1 1 . .
    O O1W 0.6635(2) 0.23721(17) 0.01309(13) 0.0362(3) Uani d D 1 1 . .
    H H1W 0.686(4) 0.329(2) -0.015(2) 0.054 Uiso d D 1 1 . .
    H H2W 0.788(2) 0.246(3) 0.0684(18) 0.054 Uiso d D 1 1 . .
    O O9 0.34231(19) 0.31692(14) 0.52328(10) 0.0270(3) Uani d . 1 1 . .
    H H9 0.402 0.3998 0.5915 0.04 Uiso calc R 1 1 . .
    O O11 0.2516(2) 0.46432(17) 0.07413(12) 0.0396(3) Uani d . 1 1 . .
    O O12 0.30658(19) 0.17896(15) 0.07153(11) 0.0303(3) Uani d . 1 1 . .
    H H12 0.4287 0.2071 0.0572 0.045 Uiso calc R 1 1 . .
    O O13 0.4983(2) 0.42607(17) 0.26039(11) 0.0384(3) Uani d . 1 1 . .
    O O14 0.0966(2) 0.27484(17) 0.19066(13) 0.0371(3) Uani d . 1 1 . .
    S S1 0.28858(6) 0.34687(5) 0.15279(3) 0.02286(14) Uani d . 1 1 . .
loop_
    _atom_site_aniso_label
    _atom_site_aniso_U_11
    _atom_site_aniso_U_22
    _atom_site_aniso_U_33
    _atom_site_aniso_U_12
    _atom_site_aniso_U_13
    _atom_site_aniso_U_23
    C2 0.0232(7) 0.0338(8) 0.0216(7) 0.0084(6) 0.0056(6) 0.0013(6)
    C3 0.0266(8) 0.0275(8) 0.0324(9) 0.0050(6) 0.0078(7) -0.0056(7)
    C4 0.0244(8) 0.0212(7) 0.0424(10) 0.0075(6) 0.0133(7) 0.0051(7)
    C5 0.0172(7) 0.0231(7) 0.0309(8) 0.0085(6) 0.0107(6) 0.0089(6)
    C6 0.0255(8) 0.0303(8) 0.0385(9) 0.0140(6) 0.0141(7) 0.0193(7)
    C7 0.0239(8) 0.0431(9) 0.0263(8) 0.0161(7) 0.0101(6) 0.0177(7)
    C8 0.0197(7) 0.0319(8) 0.0204(7) 0.0078(6) 0.0060(6) 0.0044(6)
    C9 0.0157(7) 0.0225(7) 0.0231(7) 0.0065(5) 0.0070(5) 0.0055(6)
    C10 0.0146(6) 0.0227(7) 0.0212(7) 0.0067(5) 0.0066(5) 0.0059(6)
    N1 0.0197(6) 0.0226(6) 0.0208(6) 0.0073(5) 0.0061(5) 0.0055(5)
    O1W 0.0411(7) 0.0315(7) 0.0434(8) 0.0157(6) 0.0188(6) 0.0159(6)
    O9 0.0332(6) 0.0193(5) 0.0230(5) 0.0053(4) 0.0067(5) 0.0033(4)
    O11 0.0560(8) 0.0384(7) 0.0367(7) 0.0252(6) 0.0170(6) 0.0241(6)
    O12 0.0311(6) 0.0242(6) 0.0311(6) 0.0096(5) 0.0086(5) -0.0001(5)
    O13 0.0405(7) 0.0353(7) 0.0282(6) 0.0176(6) -0.0021(5) -0.0028(5)
    O14 0.0411(7) 0.0367(7) 0.0459(7) 0.0182(6) 0.0242(6) 0.0187(6)
    S1 0.0289(2) 0.0205(2) 0.0203(2) 0.01131(15) 0.00646(15) 0.00689(14)
_geom_special_details
;
All e.s.d.'s (except the e.s.d. in the dihedral angle between two l.s. planes)
are estimated using the full covariance matrix. The cell e.s.d.'s are taken
into account individually in the estimation of e.s.d.'s in distances, angles
and torsion angles; correlations between e.s.d.'s in cell parameters are only
used when they are defined by crystal symmetry. An approximate (isotropic)
treatment of cell e.s.d.'s is used for estimating e.s.d.'s involving l.s.
planes.
;
loop_
    _geom_bond_atom_site_label_1
    _geom_bond_atom_site_label_2
    _geom_bond_site_symmetry_2
    _geom_bond_distance
    _geom_bond_publ_flag
    C2 N1 . 1.324(2) ?
    C2 C3 . 1.387(2) ?
    C2 H2 . 0.95 ?
    C3 C4 . 1.360(3) ?
    C3 H3 . 0.95 ?
    C4 C5 . 1.410(2) ?
    C4 H4 . 0.95 ?
    C5 C6 . 1.408(2) ?
    C5 C10 . 1.410(2) ?
    C6 C7 . 1.362(2) ?
    C6 H6 . 0.95 ?
    C7 C8 . 1.402(2) ?
    C7 H7 . 0.95 ?
    C8 C9 . 1.372(2) ?
    C8 H8 . 0.95 ?
    C9 O9 . 1.3437(18) ?
    C9 C10 . 1.411(2) ?
    C10 N1 . 1.3602(19) ?
    N1 H1 . 0.88 ?
    O1W H1W . 0.849(9) ?
    O1W H2W . 0.853(9) ?
    O9 H9 . 0.84 ?
    O11 S1 . 1.4310(12) ?
    O12 S1 . 1.5511(11) ?
    O12 H12 . 0.84 ?
    O13 S1 . 1.4467(12) ?
    O14 S1 . 1.4491(12) ?
loop_
    _geom_angle_atom_site_label_1
    _geom_angle_atom_site_label_2
    _geom_angle_atom_site_label_3
    _geom_angle_site_symmetry_1
    _geom_angle_site_symmetry_3
    _geom_angle
    _geom_angle_publ_flag
    N1 C2 C3 . . 120.19(15) ?
    N1 C2 H2 . . 119.9 ?
    C3 C2 H2 . . 119.9 ?
    C4 C3 C2 . . 119.46(15) ?
    C4 C3 H3 . . 120.3 ?
    C2 C3 H3 . . 120.3 ?
    C3 C4 C5 . . 120.84(15) ?
    C3 C4 H4 . . 119.6 ?
    C5 C4 H4 . . 119.6 ?
    C6 C5 C10 . . 118.55(14) ?
    C6 C5 C4 . . 123.86(15) ?
    C10 C5 C4 . . 117.58(14) ?
    C7 C6 C5 . . 119.63(15) ?
    C7 C6 H6 . . 120.2 ?
    C5 C6 H6 . . 120.2 ?
    C6 C7 C8 . . 121.68(14) ?
    C6 C7 H7 . . 119.2 ?
    C8 C7 H7 . . 119.2 ?
    C9 C8 C7 . . 120.50(14) ?
    C9 C8 H8 . . 119.7 ?
    C7 C8 H8 . . 119.7 ?
    O9 C9 C8 . . 125.44(14) ?
    O9 C9 C10 . . 116.15(13) ?
    C8 C9 C10 . . 118.41(14) ?
    N1 C10 C5 . . 118.99(13) ?
    N1 C10 C9 . . 119.78(13) ?
    C5 C10 C9 . . 121.23(14) ?
    C2 N1 C10 . . 122.93(14) ?
    C2 N1 H1 . . 118.5 ?
    C10 N1 H1 . . 118.5 ?
    H1W O1W H2W . . 108.3(17) ?
    C9 O9 H9 . . 109.5 ?
    S1 O12 H12 . . 109.5 ?
    O11 S1 O13 . . 112.76(8) ?
    O11 S1 O14 . . 112.44(8) ?
    O13 S1 O14 . . 112.45(8) ?
    O11 S1 O12 . . 108.35(7) ?
    O13 S1 O12 . . 106.44(7) ?
    O14 S1 O12 . . 103.72(7) ?
loop_
    _geom_torsion_atom_site_label_1
    _geom_torsion_atom_site_label_2
    _geom_torsion_atom_site_label_3
    _geom_torsion_atom_site_label_4
    _geom_torsion_site_symmetry_1
    _geom_torsion_site_symmetry_2
    _geom_torsion_site_symmetry_3
    _geom_torsion_site_symmetry_4
    _geom_torsion
    _geom_torsion_publ_flag
    N1 C2 C3 C4 . . . . 0.0(2) ?
    C2 C3 C4 C5 . . . . 0.5(2) ?
    C3 C4 C5 C6 . . . . 179.92(14) ?
    C3 C4 C5 C10 . . . . -0.9(2) ?
    C10 C5 C6 C7 . . . . 0.3(2) ?
    C4 C5 C6 C7 . . . . 179.42(14) ?
    C5 C6 C7 C8 . . . . -0.2(2) ?
    C6 C7 C8 C9 . . . . -0.3(2) ?
    C7 C8 C9 O9 . . . . -178.76(14) ?
    C7 C8 C9 C10 . . . . 0.6(2) ?
    C6 C5 C10 N1 . . . . -179.92(13) ?
    C4 C5 C10 N1 . . . . 0.9(2) ?
    C6 C5 C10 C9 . . . . 0.1(2) ?
    C4 C5 C10 C9 . . . . -179.10(13) ?
    O9 C9 C10 N1 . . . . -1.08(19) ?
    C8 C9 C10 N1 . . . . 179.47(12) ?
    O9 C9 C10 C5 . . . . 178.89(12) ?
    C8 C9 C10 C5 . . . . -0.6(2) ?
    C3 C2 N1 C10 . . . . 0.0(2) ?
    C5 C10 N1 C2 . . . . -0.4(2) ?
    C9 C10 N1 C2 . . . . 179.54(13) ?
loop_
    _geom_hbond_atom_site_label_D
    _geom_hbond_atom_site_label_H
    _geom_hbond_atom_site_label_A
    _geom_hbond_site_symmetry_A
    _geom_hbond_distance_DH
    _geom_hbond_distance_HA
    _geom_hbond_distance_DA
    _geom_hbond_angle_DHA
    N1 H1 O14 . 0.88 2.00 2.7690(18) 145
    O1W H1W O11 2_665 0.849(9) 1.888(10) 2.7369(17) 178.0(2)
    O1W H2W O14 1_655 0.853(9) 2.031(10) 2.8818(19) 175.0(2)
    O9 H9 O13 2_666 0.84 1.81 2.6470(16) 174
    O12 H12 O1W . 0.84 1.72 2.5529(17) 172
_iucr_refine_instructions_details
;
TITL M12 in P-1
CELL  0.71073   6.5536   8.0600  11.3369  100.068  106.344  105.712
ZERR     2.00   0.0004   0.0005   0.0006    0.005    0.004    0.005
LATT   1
SFAC  C    H    N    O    S
UNIT  18   22   2    12   2
MERG   2
DFIX     0.850   0.010 O1W H1W
DFIX     0.850   0.010 O1W H2W
DFIX     1.400   0.020 H1W H2W
SHEL 40 0.8
EQIV $1 -x+1, -y+1, -z
EQIV $2 x+1, y, z
EQIV $3  -x+1, -y+1, -z+1
HTAB N1  O14
HTAB O1W O11_$1
HTAB O1W O14_$2
HTAB O9 O13_$3
HTAB O12 O1W
FMAP   2
PLAN   25
SIZE     0.08   0.16   0.43
ACTA    52.80
BOND   $H
CONF
L.S.   4
TEMP   -93.00
WGHT    0.035500    0.330100
EXTI    0.064343
FVAR       9.67725
C2    1    0.057362   -0.113829    0.221022    11.00000    0.02317    0.03381 =
         0.02157    0.00129    0.00565    0.00838
AFIX  43
H2    2    0.013196   -0.094123    0.138811    11.00000   -1.20000
AFIX   0
C3    1    0.024201   -0.286865    0.232491    11.00000    0.02664    0.02752 =
         0.03241   -0.00563    0.00784    0.00497
AFIX  43
H3    2   -0.042569   -0.385826    0.158444    11.00000   -1.20000
AFIX   0
C4    1    0.088074   -0.313691    0.350638    11.00000    0.02441    0.02122 =
         0.04243    0.00513    0.01334    0.00747
AFIX  43
H4    2    0.066598   -0.432024    0.358650    11.00000   -1.20000
AFIX   0
C5    1    0.185748   -0.168099    0.461355    11.00000    0.01723    0.02315 =
         0.03087    0.00888    0.01066    0.00849
C6    1    0.255429   -0.186040    0.586398    11.00000    0.02549    0.03027 =
         0.03848    0.01932    0.01414    0.01400
AFIX  43
H6    2    0.236564   -0.301344    0.600142    11.00000   -1.20000
AFIX   0
C7    1    0.350037   -0.037168    0.687553    11.00000    0.02387    0.04305 =
         0.02630    0.01767    0.01011    0.01613
AFIX  43
H7    2    0.396219   -0.050341    0.771664    11.00000   -1.20000
AFIX   0
C8    1    0.381012    0.135064    0.670707    11.00000    0.01974    0.03186 =
         0.02041    0.00438    0.00603    0.00783
AFIX  43
H8    2    0.446902    0.236346    0.743154    11.00000   -1.20000
AFIX   0
C9    1    0.316885    0.158409    0.550396    11.00000    0.01571    0.02248 =
         0.02309    0.00553    0.00705    0.00653
C10   1    0.217390    0.005211    0.444744    11.00000    0.01459    0.02267 =
         0.02121    0.00591    0.00662    0.00668
N1    3    0.150381    0.023925    0.324314    11.00000    0.01972    0.02262 =
         0.02080    0.00552    0.00610    0.00728
AFIX  43
H1    2    0.169719    0.132433    0.314625    11.00000   -1.20000
AFIX   0
O1W   4    0.663503    0.237212    0.013092    11.00000    0.04105    0.03148 =
         0.04341    0.01585    0.01877    0.01569
AFIX   2
H1W   2    0.685966    0.328684   -0.015419    11.00000   -1.50000
H2W   2    0.787595    0.245568    0.068433    11.00000   -1.50000
AFIX   0
O9    4    0.342306    0.316924    0.523285    11.00000    0.03317    0.01935 =
         0.02299    0.00334    0.00667    0.00529
AFIX 147
H9    2    0.402042    0.399833    0.591539    11.00000   -1.50000
AFIX   0
O11   4    0.251649    0.464321    0.074132    11.00000    0.05603    0.03839 =
         0.03674    0.02405    0.01700    0.02521
O12   4    0.306575    0.178956    0.071532    11.00000    0.03114    0.02417 =
         0.03111   -0.00012    0.00858    0.00963
AFIX 147
H12   2    0.428658    0.207052    0.057211    11.00000   -1.50000
AFIX   0
O13   4    0.498260    0.426073    0.260385    11.00000    0.04045    0.03532 =
         0.02821   -0.00283   -0.00214    0.01756
O14   4    0.096589    0.274838    0.190657    11.00000    0.04105    0.03673 =
         0.04593    0.01872    0.02422    0.01821
S1    5    0.288577    0.346873    0.152793    11.00000    0.02888    0.02050 =
         0.02028    0.00689    0.00646    0.01131
HKLF 4
REM  M12 in P-1
REM R1 =  0.0295 for   2000 Fo > 4sig(Fo)  and  0.0321 for all   2171 data
REM    163 parameters refined using      3 restraints
END
WGHT      0.0355      0.3301
REM Highest difference peak  0.409,  deepest hole -0.385,  1-sigma level  0.047
Q1    1   0.3784  0.3751  0.2744  11.00000  0.05    0.41
Q2    1   0.0081  0.2627  0.1145  11.00000  0.05    0.35
Q3    1   0.2461  0.0760  0.4995  11.00000  0.05    0.27
Q4    1   0.2129 -0.0788  0.4551  11.00000  0.05    0.26
Q5    1   0.2046 -0.1754  0.5226  11.00000  0.05    0.25
Q6    1   0.1340 -0.2399  0.4087  11.00000  0.05    0.23
Q7    1   0.1857  0.0117  0.4015  11.00000  0.05    0.20
Q8    1   0.3578  0.1423  0.6069  11.00000  0.05    0.19
Q9    1   0.4767  0.4469  0.2132  11.00000  0.05    0.19
Q10   1   0.0492 -0.2866  0.2993  11.00000  0.05    0.19
Q11   1   0.3376  0.2666  0.1114  11.00000  0.05    0.18
Q12   1   0.3361  0.0437  0.6697  11.00000  0.05    0.18
Q13   1   0.0689 -0.0535  0.2760  11.00000  0.05    0.17
Q14   1   0.3573 -0.1013  0.6327  11.00000  0.05    0.16
Q15   1  -0.0043 -0.1941  0.2372  11.00000  0.05    0.16
Q16   1   0.3743  0.4810  0.0759  11.00000  0.05    0.15
Q17   1   0.2359 -0.1126  0.6323  11.00000  0.05    0.15
Q18   1   0.4194  0.1766  0.7035  11.00000  0.05    0.14
Q19   1   0.1749  0.3521  0.2002  11.00000  0.05    0.14
Q20   1   0.1664  0.3657  0.0550  11.00000  0.05    0.13
Q21   1   0.5231  0.1968 -0.0327  11.00000  0.05    0.11
Q22   1   0.7271  0.3376  0.1016  11.00000  0.05    0.11
Q23   1   0.5695  0.2720  0.0640  11.00000  0.05    0.11
Q24   1   0.6739  0.2968  0.0861  11.00000  0.05    0.11
Q25   1   0.3075  0.2161  0.5435  11.00000  0.05    0.10
;
