# Supplementary material for: 8-Hy­droxy­quinolin-1-ium hydrogen sulfate monohydrate
Source: Acta Crystallogr Sect E Struct Rep Online. 2013 Aug 21;69(Pt 9):o1458–9. doi: 10.1107/S1600536813022319 (PMC3884397; doi:10.1107/S1600536813022319)
Supplement: Supplementary file 2 [file e-69-o1458-Isup2.hkl]

#
# h,k,l, Fc-squared, Fo-squared, sigma(Fo-squared) and status flag
#
data_I
_shelx_title ' M12 in P-1'
_shelx_refln_list_code          4
_shelx_F_calc_maximum      117.10
_exptl_crystal_F_000       272.00
_reflns_d_resolution_high  0.8001
 
loop_
 _symmetry_equiv_pos_as_xyz
 'x, y, z'
 '-x, -y, -z'
 
_cell_length_a     6.5536
_cell_length_b     8.0600
_cell_length_c    11.3369
_cell_angle_alpha 100.068
_cell_angle_beta  106.344
_cell_angle_gamma 105.712
 
_shelx_F_squared_multiplier     1.000
 
loop_
 _refln_index_h
 _refln_index_k
 _refln_index_l
 _refln_F_squared_calc
 _refln_F_squared_meas
 _refln_F_squared_sigma
 _refln_observed_status
   1   0   0       40.25       39.55      0.57 o
   2   0   0     2132.05     2013.65     10.39 o
   3   0   0      969.42      952.94      6.36 o
   4   0   0       16.61       15.81      0.46 o
   5   0   0      312.72      308.02      7.92 o
   6   0   0       29.96       31.38      1.32 o
   7   0   0        1.53        1.37      0.52 o
  -7   1   0       20.67       18.89      3.04 o
  -6   1   0       82.49       78.70      1.62 o
  -5   1   0       66.74       61.83      1.21 o
  -4   1   0       10.52        9.42      0.31 o
  -3   1   0       55.77       48.96      0.53 o
  -2   1   0     1680.72     1637.03      9.95 o
  -1   1   0     1916.80     1775.43     16.76 o
   1   1   0      216.33      205.46      1.91 o
   2   1   0      316.30      289.30      2.50 o
   3   1   0       28.62       28.79      0.68 o
   4   1   0      667.38      684.67     13.94 o
   5   1   0      240.93      254.39      3.83 o
   6   1   0      209.43      201.88      3.95 o
   7   1   0       12.79       11.16      1.31 o
  -7   2   0       19.77       16.94      1.32 o
  -6   2   0       14.53       12.53      0.69 o
  -5   2   0       17.08       17.77      0.67 o
  -4   2   0        1.54        0.91      0.16 o
  -3   2   0      281.33      289.33      2.35 o
  -2   2   0       67.52       45.92      1.17 o
  -1   2   0     1281.03     1320.86     11.70 o
   0   2   0     1265.51     1236.36      6.83 o
   1   2   0      365.95      334.26      3.38 o
   2   2   0        7.89        7.55      0.51 o
   3   2   0     1235.34     1260.07      9.18 o
   4   2   0       88.76       83.27      1.73 o
   5   2   0      194.58      195.63      3.71 o
   6   2   0        6.02        5.26      0.71 o
  -7   3   0        9.64        9.66      0.75 o
  -6   3   0        2.73        1.97      0.33 o
  -5   3   0       57.13       53.85      1.12 o
  -4   3   0       64.01       67.10      0.95 o
  -3   3   0      132.01      133.12      1.18 o
  -2   3   0       73.19       67.13      2.29 o
  -1   3   0     1027.42     1074.66      6.63 o
   0   3   0      225.39      211.92      2.83 o
   1   3   0       16.34       14.63      0.61 o
   2   3   0       32.14       37.92      0.67 o
   3   3   0      145.93      145.82      1.79 o
   4   3   0        0.82        0.86      0.35 o
   5   3   0       26.73       25.14      1.18 o
   6   3   0        0.26        0.44      0.55 o
  -7   4   0       39.29       39.04      1.59 o
  -6   4   0       15.30       14.59      0.80 o
  -5   4   0       23.88       23.61      0.70 o
  -4   4   0      123.31      126.55      1.47 o
  -3   4   0      376.07      383.33      2.73 o
  -2   4   0       25.23       32.00      0.74 o
  -1   4   0      405.57      424.93      3.15 o
   0   4   0        0.02        0.31      0.38 o
   1   4   0        0.58        1.30      0.26 o
   2   4   0        0.48        0.59      0.19 o
   3   4   0        2.70        2.50      0.47 o
   4   4   0        0.17        0.27      0.35 o
   5   4   0       51.15       50.33      2.15 o
  -7   5   0       22.94       21.65      1.15 o
  -6   5   0      192.33      196.88      2.81 o
  -5   5   0       91.06       94.69      1.60 o
  -4   5   0      280.06      279.22      4.02 o
  -3   5   0       13.78       23.74      0.80 o
  -2   5   0      593.04      571.55      5.01 o
  -1   5   0     1011.94     1005.69      6.06 o
   0   5   0        1.44        1.33      0.35 o
   1   5   0       26.59       26.44      1.39 o
   2   5   0     1161.58     1185.78     17.25 o
   3   5   0      180.58      181.61      2.33 o
   4   5   0      260.65      263.50      6.40 o
   5   5   0        2.26        1.01      0.94 o
  -7   6   0      144.86      152.11      3.08 o
  -6   6   0       25.71       25.27      1.19 o
  -5   6   0        0.17        0.36      0.31 o
  -4   6   0       42.93       43.94      1.06 o
  -3   6   0      130.02      122.63      1.94 o
  -2   6   0      427.34      431.81      3.80 o
  -1   6   0       19.56       19.29      0.75 o
   0   6   0      568.29      561.40      7.34 o
   1   6   0        0.02        0.45      0.26 o
   2   6   0      744.22      743.00      6.47 o
   3   6   0       39.63       41.11      1.56 o
   4   6   0        0.46       -1.94      1.98 o
  -7   7   0       13.02       12.47      0.95 o
  -6   7   0       12.20       11.95      1.19 o
  -5   7   0       28.28       29.65      1.22 o
  -4   7   0       34.94       36.30      1.22 o
  -3   7   0      380.69      368.55      4.00 o
  -2   7   0        6.75        6.15      0.64 o
  -1   7   0      342.38      334.55      4.26 o
   0   7   0       36.90       33.01      1.34 o
   1   7   0       28.76       31.01      1.39 o
   2   7   0      204.57      228.93     14.40 o
   3   7   0        0.89        2.05      0.69 o
  -6   8   0        1.04        1.02      0.48 o
  -5   8   0        2.63        1.63      0.41 o
  -4   8   0       39.74       39.91      1.56 o
  -3   8   0      130.38      129.61      2.37 o
  -2   8   0       32.27       28.56      1.31 o
  -1   8   0       13.91       15.00      0.99 o
   0   8   0       14.89       15.13      1.01 o
   1   8   0       38.58       37.18      1.84 o
   2   8   0        8.58       12.45      1.51 o
  -5   9   0        6.99        6.93      0.85 o
  -4   9   0       25.94       27.88      1.66 o
  -3   9   0        5.01        4.20      0.76 o
  -2   9   0        0.14        0.02      0.39 o
  -1   9   0       24.76       27.74      1.41 o
   0   9   0       22.70       21.82      1.26 o
  -1  -9   1       44.35       46.57      2.68 o
   0  -9   1       82.11       85.39      2.43 o
   1  -9   1        9.97       10.48      0.89 o
   2  -9   1       94.37       92.60      2.42 o
   3  -9   1       59.39       61.65      2.07 o
   4  -9   1        0.22        0.36      0.34 o
   5  -9   1       41.48       39.15      1.85 o
  -2  -8   1       13.72       11.91      1.86 o
  -1  -8   1       53.51       56.76      2.22 o
   0  -8   1        1.09        0.84      0.47 o
   1  -8   1       24.74       22.62      1.17 o
   2  -8   1       76.73       79.84      2.09 o
   3  -8   1       13.81       12.05      0.91 o
   4  -8   1      214.74      204.91      3.39 o
   5  -8   1       45.43       46.08      1.91 o
   6  -8   1       77.95       75.99      2.55 o
  -3  -7   1       64.10       63.44      3.11 o
  -2  -7   1      125.21      131.45      2.63 o
  -1  -7   1      117.11      123.96      2.20 o
   0  -7   1       20.36       22.12      1.09 o
   1  -7   1      299.50      292.86      3.90 o
   2  -7   1      136.91      146.09      2.63 o
   3  -7   1      292.39      291.69      5.43 o
   4  -7   1      108.11      104.69      2.40 o
   5  -7   1       40.37       38.68      1.64 o
   6  -7   1       84.04       86.01      2.26 o
  -4  -6   1        2.24        1.70      0.64 o
  -3  -6   1       26.04       25.89      1.42 o
  -2  -6   1       29.44       26.56      0.95 o
  -1  -6   1       31.02       28.51      0.98 o
   0  -6   1       16.47       15.27      0.84 o
   1  -6   1       73.59       71.26      1.33 o
   2  -6   1       95.95       95.19      1.58 o
   3  -6   1      490.50      490.33      3.76 o
   4  -6   1       59.18       58.74      1.60 o
   5  -6   1       90.06       88.34      1.86 o
   6  -6   1       19.76       18.33      1.03 o
   7  -6   1      105.67      107.51      2.60 o
  -5  -5   1       13.62       14.55      2.56 o
  -4  -5   1      335.81      342.95      8.64 o
  -3  -5   1       71.47       76.47      1.37 o
  -2  -5   1       83.45       85.99      1.68 o
  -1  -5   1        0.07        0.66      0.30 o
   0  -5   1       34.58       34.00      1.10 o
   1  -5   1      196.08      214.84      2.20 o
   2  -5   1      567.83      544.42      5.01 o
   3  -5   1      231.87      245.00      2.38 o
   4  -5   1      163.43      156.22      2.33 o
   5  -5   1       47.53       48.45      1.06 o
   6  -5   1      149.86      156.51      2.55 o
   7  -5   1      190.97      203.70      3.42 o
  -5  -4   1       16.53       16.84      0.99 o
  -4  -4   1      423.55      438.70      6.75 o
  -3  -4   1       53.94       55.06      1.06 o
  -2  -4   1        4.82        5.92      0.36 o
  -1  -4   1       26.67       33.70      1.35 o
   0  -4   1       21.48       23.66      0.84 o
   1  -4   1      307.93      393.66      3.35 o
   2  -4   1      579.28      592.49      3.47 o
   3  -4   1       84.58      102.79      1.73 o
   4  -4   1        9.87        8.84      0.37 o
   5  -4   1       23.47       23.68      0.80 o
   6  -4   1       25.83       27.83      1.04 o
   7  -4   1       18.01       17.45      1.30 o
  -6  -3   1        1.01        0.48      0.43 o
  -5  -3   1        1.26        0.15      0.37 o
  -4  -3   1      147.48      151.29      2.58 o
  -3  -3   1        2.70        2.19      0.27 o
  -2  -3   1      218.53      228.46      2.72 o
  -1  -3   1        3.20        1.93      0.34 o
   0  -3   1        0.03        0.22      0.14 o
   1  -3   1      750.84      742.69      5.82 o
   2  -3   1      387.54      386.23      3.37 o
   3  -3   1      198.84      195.77      2.03 o
   4  -3   1      202.06      195.23      2.05 o
   5  -3   1      103.51      101.10      1.77 o
   6  -3   1      200.00      193.67      3.84 o
   7  -3   1      155.24      151.83      6.22 o
  -6  -2   1       20.77       20.65      1.28 o
  -5  -2   1       94.30       94.22      2.46 o
  -4  -2   1       77.89       72.73      1.69 o
  -3  -2   1      201.49      195.52      1.84 o
  -2  -2   1       54.60       42.00      0.63 o
  -1  -2   1      282.08      278.55      2.65 o
   0  -2   1     1717.65     1764.03     16.99 o
   1  -2   1      284.77      290.58      3.55 o
   2  -2   1        9.83       11.03      0.48 o
   3  -2   1       24.36       20.39      0.47 o
   4  -2   1        3.97        4.27      0.30 o
   5  -2   1       63.16       59.26      1.21 o
   6  -2   1        2.67        1.62      0.43 o
   7  -2   1        0.11       -0.71      0.71 o
  -7  -1   1       77.69       79.05      3.11 o
  -6  -1   1       54.89       48.38      1.87 o
  -5  -1   1      694.69      700.96      9.39 o
  -4  -1   1       73.43       74.09      1.53 o
  -3  -1   1      342.37      337.13      2.26 o
  -2  -1   1        2.07        3.52      0.17 o
  -1  -1   1     2418.09     2525.39     26.95 o
   1  -1   1       88.66       97.42      0.92 o
   2  -1   1        1.53        9.05      0.33 o
   3  -1   1      293.47      278.62      2.58 o
   4  -1   1       58.94       51.32      0.95 o
   5  -1   1        7.94        9.64      0.55 o
   6  -1   1       68.08       58.95      2.75 o
   7  -1   1        0.38        1.09      0.61 o
  -7   0   1      111.79      108.58      2.63 o
  -6   0   1      133.90      130.04      2.14 o
  -5   0   1        5.36        6.06      0.53 o
  -4   0   1      646.52      648.49      7.25 o
  -3   0   1      325.09      355.64      2.60 o
  -2   0   1     1652.84     1717.60     16.12 o
  -1   0   1     1355.31     1333.98     23.48 o
   1   0   1     1818.89     1652.59     14.73 o
   2   0   1     1684.11     1603.62      6.89 o
   3   0   1      267.65      247.11      2.23 o
   4   0   1       18.05       16.68      0.57 o
   5   0   1      425.50      420.26      5.38 o
   6   0   1       23.73       23.23      1.34 o
   7   0   1       14.52       18.25      2.29 o
  -7   1   1       44.22       41.76      1.65 o
  -6   1   1        3.42        3.17      0.37 o
  -5   1   1      541.78      524.79      4.68 o
  -4   1   1      725.71      699.58      3.67 o
  -3   1   1        7.30        4.69      0.37 o
  -2   1   1    13713.28    13094.87    180.34 o
  -1   1   1      158.67      143.56      1.08 o
   0   1   1     3217.27     3123.29     17.90 o
   1   1   1      313.14      300.78      3.72 o
   2   1   1       35.63       23.65      0.52 o
   3   1   1      156.40      167.20      1.82 o
   4   1   1        6.81        7.08      0.40 o
   5   1   1        3.72        3.00      0.53 o
   6   1   1       14.33       13.67      1.38 o
  -7   2   1        6.72        5.08      0.74 o
  -6   2   1        2.03        2.16      0.31 o
  -5   2   1      147.95      137.39      1.67 o
  -4   2   1       78.44       92.15      1.50 o
  -3   2   1      251.13      271.99      1.50 o
  -2   2   1        5.06        5.89      0.19 o
  -1   2   1      423.13      412.78      2.46 o
   0   2   1      202.60      220.37      2.31 o
   1   2   1       10.54       17.13      0.39 o
   2   2   1        0.21        0.09      0.18 o
   3   2   1       46.23       52.59      1.04 o
   4   2   1      532.98      546.48      6.50 o
   5   2   1        0.01        0.29      0.39 o
   6   2   1       44.39       53.18      2.83 o
  -8   3   1        0.33       -0.27      0.52 o
  -7   3   1       17.24       20.05      1.04 o
  -6   3   1      273.56      276.30      2.89 o
  -5   3   1        0.00       -0.08      0.19 o
  -4   3   1       64.18       59.41      0.96 o
  -3   3   1       34.55       33.23      0.80 o
  -2   3   1       59.07       52.31      0.86 o
  -1   3   1     2356.67     2300.56     16.64 o
   0   3   1      364.03      381.51      4.23 o
   1   3   1      126.30      117.69      1.30 o
   2   3   1       19.38       16.31      0.51 o
   3   3   1       65.21       69.76      1.28 o
   4   3   1       70.23       64.40      1.73 o
   5   3   1        0.81        0.80      0.48 o
  -7   4   1      160.14      169.14      3.32 o
  -6   4   1        6.43        5.65      0.52 o
  -5   4   1        7.19        6.74      0.42 o
  -4   4   1        0.04        0.37      0.24 o
  -3   4   1      390.53      428.73      3.64 o
  -2   4   1      910.76      919.25      6.23 o
  -1   4   1      453.45      467.08      3.81 o
   0   4   1       34.82       44.57      1.18 o
   1   4   1       58.17       58.97      0.99 o
   2   4   1       38.49       39.36      0.82 o
   3   4   1       90.44       86.91      1.98 o
   4   4   1        6.05        6.15      0.76 o
   5   4   1       11.82       10.60      1.07 o
  -7   5   1       72.65       69.22      2.00 o
  -6   5   1       30.76       32.84      1.14 o
  -5   5   1      346.65      366.28      7.37 o
  -4   5   1      100.61       97.76      1.41 o
  -3   5   1      578.44      574.95      5.42 o
  -2   5   1      237.20      243.58      2.35 o
  -1   5   1      401.44      389.99      4.96 o
   0   5   1       65.31       60.31      1.90 o
   1   5   1        9.24        8.45      0.45 o
   2   5   1        0.46        0.39      0.28 o
   3   5   1      141.81      145.56      4.39 o
   4   5   1       74.69       73.88      2.55 o
  -7   6   1      109.71      107.45      2.58 o
  -6   6   1      218.47      222.50      3.52 o
  -5   6   1       57.01       60.58      1.51 o
  -4   6   1      324.55      325.19      4.37 o
  -3   6   1      421.79      427.62      3.58 o
  -2   6   1       41.73       41.07      1.02 o
  -1   6   1      104.56      111.03      3.39 o
   0   6   1      578.49      575.26      8.14 o
   1   6   1      260.82      265.36      5.80 o
   2   6   1      110.34      106.96      3.60 o
   3   6   1        4.28        3.20      0.61 o
  -7   7   1       22.98       22.79      1.36 o
  -6   7   1        0.02       -0.33      0.33 o
  -5   7   1       87.12       90.41      2.12 o
  -4   7   1       31.95       31.44      1.01 o
  -3   7   1       69.19       64.99      1.39 o
  -2   7   1      781.04      792.85      6.59 o
  -1   7   1      111.90      106.03      2.39 o
   0   7   1      450.95      445.14      7.38 o
   1   7   1        1.01        2.01      0.63 o
   2   7   1       12.12       12.60      1.41 o
   3   7   1       41.90       40.47      2.59 o
  -6   8   1       21.06       19.67      1.28 o
  -5   8   1       57.75       60.47      1.93 o
  -4   8   1        5.07        4.82      0.77 o
  -3   8   1      260.34      260.25      4.70 o
  -2   8   1       21.22       24.39      1.24 o
  -1   8   1       35.65       35.57      1.50 o
   0   8   1       61.43       61.94      2.00 o
   1   8   1        1.15        1.45      0.56 o
  -5   9   1       28.57       26.19      1.50 o
  -4   9   1       62.81       62.97      2.49 o
  -3   9   1       61.49       65.80      2.11 o
  -2   9   1       12.32       11.74      0.95 o
  -1   9   1        0.07        0.14      0.43 o
   0   9   1        8.15        8.66      1.17 o
   2 -10   2        5.72        6.55      0.82 o
   3 -10   2        0.02        0.12      0.45 o
  -1  -9   2        5.58        4.40      0.75 o
   0  -9   2        6.60        6.93      0.91 o
   1  -9   2       71.27       68.50      2.10 o
   2  -9   2        0.27       -0.30      0.49 o
   3  -9   2       72.72       74.54      2.14 o
   4  -9   2        0.01        0.56      0.39 o
   5  -9   2        4.12        3.02      0.62 o
  -2  -8   2      276.76      293.49      5.18 o
  -1  -8   2       11.79       10.37      1.22 o
   0  -8   2      168.65      166.61      3.07 o
   1  -8   2       40.42       42.16      1.54 o
   2  -8   2        7.82       11.21      0.80 o
   3  -8   2      352.55      334.41      4.77 o
   4  -8   2        4.84        2.92      0.50 o
   5  -8   2       26.29       24.54      1.71 o
   6  -8   2        1.41        0.91      0.44 o
  -3  -7   2      116.61      125.83      2.82 o
  -2  -7   2       12.04       12.73      0.74 o
  -1  -7   2      259.37      275.22      4.22 o
   0  -7   2       23.75       22.31      1.07 o
   1  -7   2      241.37      222.32      4.25 o
   2  -7   2      916.90      918.48      9.05 o
   3  -7   2        1.97        1.07      0.40 o
   4  -7   2      339.55      328.92      4.87 o
   5  -7   2       43.99       43.50      1.77 o
   6  -7   2       70.98       69.93      2.37 o
  -4  -6   2      343.25      344.48      8.23 o
  -3  -6   2       77.49       80.39      1.64 o
  -2  -6   2      201.64      206.11      3.05 o
  -1  -6   2      211.01      218.46      4.46 o
   0  -6   2       20.86       16.21      0.85 o
   1  -6   2      705.40      714.02      9.34 o
   2  -6   2      395.79      391.53      3.20 o
   3  -6   2      311.70      298.02      3.03 o
   4  -6   2       52.59       52.58      1.51 o
   5  -6   2       86.04       88.06      1.88 o
   6  -6   2      206.32      206.78      3.77 o
   7  -6   2       20.39       20.84      1.35 o
  -5  -5   2       19.46       19.08      1.29 o
  -4  -5   2      121.35      125.10      2.59 o
  -3  -5   2        0.74        0.89      0.24 o
  -2  -5   2       19.22       21.82      0.69 o
  -1  -5   2      228.93      231.20      2.66 o
   0  -5   2      106.58      100.00      1.32 o
   1  -5   2      702.27      778.45      8.14 o
   2  -5   2      321.20      330.21      3.82 o
   3  -5   2      223.91      230.01      3.03 o
   4  -5   2       69.51       66.96      1.42 o
   5  -5   2      226.73      223.30      2.87 o
   6  -5   2       22.69       20.26      0.93 o
   7  -5   2       61.55       65.14      2.60 o
  -6  -4   2      140.98      138.08      3.68 o
  -5  -4   2       21.25       21.47      1.10 o
  -4  -4   2       19.70       19.79      0.85 o
  -3  -4   2       32.81       35.18      0.84 o
  -2  -4   2       37.10       34.31      0.79 o
  -1  -4   2      471.28      535.05      5.32 o
   0  -4   2       74.99       62.31      1.16 o
   1  -4   2      148.38      168.54      2.84 o
   2  -4   2      375.39      344.11      3.72 o
   3  -4   2       36.75       41.02      0.64 o
   4  -4   2      188.19      175.77      2.07 o
   5  -4   2      165.04      156.19      2.31 o
   6  -4   2       37.47       33.73      1.26 o
   7  -4   2        5.90        5.65      0.84 o
  -6  -3   2       68.55       69.01      2.31 o
  -5  -3   2       48.71       42.11      1.48 o
  -4  -3   2       16.47       18.00      0.78 o
  -3  -3   2       37.41       38.91      0.90 o
  -2  -3   2        6.12        6.58      0.35 o
  -1  -3   2     1228.42     1379.74      8.63 o
   0  -3   2     1220.79     1300.96      8.77 o
   1  -3   2       15.87       28.58      0.36 o
   2  -3   2      173.69      161.83      2.35 o
   3  -3   2       31.02       24.10      0.41 o
   4  -3   2       20.49       22.73      0.58 o
   5  -3   2      115.61      114.49      2.10 o
   6  -3   2        1.15        0.56      0.40 o
   7  -3   2       52.38       47.78      2.24 o
  -7  -2   2       22.00       21.64      1.25 o
  -6  -2   2       32.27       27.66      1.42 o
  -5  -2   2       79.01       86.70      2.31 o
  -4  -2   2      144.72      148.27      1.99 o
  -3  -2   2       48.76       45.71      0.68 o
  -2  -2   2      398.11      382.91      3.52 o
  -1  -2   2        0.15        1.58      0.14 o
   0  -2   2     2569.59     2556.10     10.76 o
   1  -2   2     1562.06     1557.97     16.95 o
   2  -2   2      552.95      530.48      4.14 o
   3  -2   2      286.38      274.38      2.27 o
   4  -2   2      267.73      260.58      4.36 o
   5  -2   2      385.59      387.64      6.78 o
   6  -2   2      231.58      236.56     10.41 o
   7  -2   2        0.01       -0.17      0.75 o
  -7  -1   2        2.47        2.53      0.50 o
  -6  -1   2       11.14       11.74      0.68 o
  -5  -1   2      443.01      438.75      4.51 o
  -4  -1   2       20.90       17.33      0.43 o
  -3  -1   2      385.77      388.83      3.66 o
  -2  -1   2      418.91      417.93      2.09 o
  -1  -1   2      685.85      647.95      3.73 o
   0  -1   2     3729.46     4130.06     39.57 o
   1  -1   2       22.64       20.74      0.55 o
   2  -1   2      158.61      125.61      1.91 o
   3  -1   2       29.68       33.68      1.09 o
   4  -1   2      123.31      127.85      1.74 o
   5  -1   2      162.55      155.73      5.54 o
   6  -1   2        0.97        0.55      0.52 o
   7  -1   2       47.24       48.38      2.82 o
  -7   0   2        7.95        6.21      0.61 o
  -6   0   2       18.17       16.75      0.72 o
  -5   0   2      120.00      112.95      1.68 o
  -4   0   2      739.99      775.21      5.32 o
  -3   0   2        6.09        7.74      0.38 o
  -2   0   2    11505.78    12112.53    110.41 o
  -1   0   2      948.28      998.15      5.12 o
   0   0   2        6.70        4.66      0.21 o
   1   0   2     5149.66     4710.17     80.38 o
   2   0   2      107.86      139.81      1.77 o
   3   0   2      720.80      692.46      6.36 o
   4   0   2      536.33      532.73      7.11 o
   5   0   2        0.48        0.70      0.44 o
   6   0   2       92.06       88.29      3.55 o
  -7   1   2        0.90        0.20      0.26 o
  -6   1   2       90.03       88.58      2.21 o
  -5   1   2       76.53       76.73      1.25 o
  -4   1   2     1303.31     1353.15      7.32 o
  -3   1   2       29.48       36.87      0.54 o
  -2   1   2        1.28        3.29      0.89 o
  -1   1   2     1036.15     1044.29      5.09 o
   0   1   2     2219.39     2110.19     17.92 o
   1   1   2      568.52      473.38      3.43 o
   2   1   2     1008.42      992.62      6.55 o
   3   1   2     1202.25     1251.58      6.84 o
   4   1   2        7.42        4.72      0.53 o
   5   1   2       65.61       72.16      2.22 o
   6   1   2       23.40       23.90      1.94 o
  -8   2   2        0.32       -0.06      0.59 o
  -7   2   2       62.96       60.11      1.58 o
  -6   2   2      438.69      436.22      3.74 o
  -5   2   2        3.77        3.47      0.32 o
  -4   2   2      840.57      854.67      4.51 o
  -3   2   2        9.80        8.49      0.29 o
  -2   2   2      118.23      114.90      1.72 o
  -1   2   2      555.42      578.91      3.50 o
   0   2   2       17.88       10.92      0.39 o
   1   2   2     2215.41     2243.93     11.80 o
   2   2   2        0.69        0.08      0.19 o
   3   2   2        4.72        8.83      0.48 o
   4   2   2       31.01       29.03      1.37 o
   5   2   2       53.08       54.50      2.55 o
   6   2   2       81.59       82.19      3.61 o
  -8   3   2        1.67        2.03      0.48 o
  -7   3   2       61.16       54.41      1.92 o
  -6   3   2       22.95       25.19      0.95 o
  -5   3   2       20.88       18.24      0.68 o
  -4   3   2        0.03        0.11      0.14 o
  -3   3   2      104.09       99.67      1.11 o
  -2   3   2      308.70      343.64      2.38 o
  -1   3   2       37.58       27.23      0.74 o
   0   3   2      312.34      324.19      2.69 o
   1   3   2       12.40        5.30      0.30 o
   2   3   2      479.98      475.80      4.66 o
   3   3   2        5.75        4.30      0.37 o
   4   3   2      163.15      168.55      3.72 o
   5   3   2        6.34        5.59      1.04 o
  -8   4   2       80.34       80.27      2.52 o
  -7   4   2       29.34       30.76      1.42 o
  -6   4   2      418.06      425.44      6.09 o
  -5   4   2       47.52       49.54      1.23 o
  -4   4   2       25.35       27.21      0.93 o
  -3   4   2      421.29      450.37      3.24 o
  -2   4   2        2.89        3.10      0.28 o
  -1   4   2      709.14      719.48      5.45 o
   0   4   2       37.67       40.62      1.08 o
   1   4   2       38.01       35.37      0.71 o
   2   4   2       63.27       62.87      1.41 o
   3   4   2       63.73       61.07      1.56 o
   4   4   2       27.51       24.73      1.49 o
   5   4   2       25.33       26.73      1.71 o
  -7   5   2        1.80        2.62      0.42 o
  -6   5   2        1.23        0.94      0.33 o
  -5   5   2        0.41        0.42      0.23 o
  -4   5   2        3.89        1.65      0.26 o
  -3   5   2       60.42       53.14      1.11 o
  -2   5   2      359.16      361.35      2.97 o
  -1   5   2        0.04        0.47      0.36 o
   0   5   2      768.09      783.80     10.56 o
   1   5   2       45.15       45.11      1.29 o
   2   5   2       72.55       70.49      1.72 o
   3   5   2      194.95      188.50      3.90 o
   4   5   2        8.77       10.55      1.06 o
  -7   6   2      144.21      151.10      3.04 o
  -6   6   2       83.28       82.30      2.10 o
  -5   6   2        1.47        2.13      0.30 o
  -4   6   2       44.62       41.87      0.99 o
  -3   6   2      363.13      359.84      3.27 o
  -2   6   2      274.17      264.66      4.18 o
  -1   6   2       40.56       42.78      1.43 o
   0   6   2      224.28      230.13      3.47 o
   1   6   2       15.23       13.90      1.12 o
   2   6   2      165.20      172.58      3.37 o
   3   6   2        6.68        3.61      0.81 o
  -7   7   2        0.15       -0.11      0.30 o
  -6   7   2       35.38       38.30      1.48 o
  -5   7   2        1.01        1.34      0.34 o
  -4   7   2        2.53        3.31      0.39 o
  -3   7   2       46.43       49.82      1.42 o
  -2   7   2      271.77      278.73      3.41 o
  -1   7   2       16.01       14.98      0.99 o
   0   7   2       91.79       93.97      2.35 o
   1   7   2        3.17        4.55      0.78 o
   2   7   2        4.99        4.21      0.65 o
  -6   8   2        1.64        3.18      0.75 o
  -5   8   2       23.51       21.86      1.61 o
  -4   8   2      295.37      307.98      5.90 o
  -3   8   2        4.37        2.76      0.60 o
  -2   8   2       98.26       95.94      3.13 o
  -1   8   2        8.10        7.98      0.89 o
   0   8   2       18.48       18.46      1.38 o
   1   8   2        1.56        1.58      0.88 o
  -5   9   2      118.76      123.06      4.10 o
  -4   9   2      127.89      132.98      3.66 o
  -3   9   2       78.35       84.73      2.45 o
  -2   9   2       41.33       41.81      1.76 o
  -1   9   2        3.72        2.93      0.67 o
   2 -10   3        0.62        0.55      0.45 o
  -1  -9   3       41.66       45.41      2.09 o
   0  -9   3        0.01        0.06      0.42 o
   1  -9   3       17.90       17.05      1.20 o
   2  -9   3      117.44      104.44      2.87 o
   3  -9   3        6.79        4.16      0.61 o
   4  -9   3       99.53       90.12      2.77 o
   5  -9   3       15.27       13.66      1.15 o
  -2  -8   3       13.93       16.51      1.03 o
  -1  -8   3      124.06      125.62      2.70 o
   0  -8   3       54.21       48.89      2.02 o
   1  -8   3       58.73       64.52      2.09 o
   2  -8   3        0.07       -0.09      0.53 o
   3  -8   3        0.70        0.75      0.45 o
   4  -8   3        0.09        0.22      0.93 o
   5  -8   3       39.64       38.63      1.81 o
   6  -8   3        5.48        5.55      0.77 o
  -3  -7   3        0.87        1.21      0.34 o
  -2  -7   3      191.85      195.07      3.23 o
  -1  -7   3        8.29        8.16      0.73 o
   0  -7   3       68.59       76.28      2.32 o
   1  -7   3       72.07       65.68      2.70 o
   2  -7   3       66.91       68.98      2.14 o
   3  -7   3       50.01       47.69      1.56 o
   4  -7   3      109.04      103.57      2.75 o
   5  -7   3      108.50      104.45      2.95 o
   6  -7   3       89.17       87.70      2.70 o
  -4  -6   3        8.91        6.99      0.70 o
  -3  -6   3      189.42      197.66      2.63 o
  -2  -6   3        9.34        9.72      0.72 o
  -1  -6   3      270.18      259.52      3.98 o
   0  -6   3      160.74      165.40      3.22 o
   1  -6   3       56.39       45.25      1.50 o
   2  -6   3      584.38      577.27      4.70 o
   3  -6   3       11.23       13.63      0.71 o
   4  -6   3      212.73      208.30      4.06 o
   5  -6   3       19.45       20.91      0.85 o
   6  -6   3       44.88       43.40      1.54 o
  -5  -5   3        5.01        4.09      0.69 o
  -4  -5   3       56.56       58.06      1.74 o
  -3  -5   3      292.06      306.41      3.13 o
  -2  -5   3        0.37        1.25      0.36 o
  -1  -5   3        0.81        0.93      0.33 o
   0  -5   3      108.80      119.04      2.19 o
   1  -5   3       41.04       31.64      1.15 o
   2  -5   3       93.24       93.43      1.74 o
   3  -5   3      128.95      121.56      1.79 o
   4  -5   3        0.07        0.19      0.24 o
   5  -5   3       75.71       73.59      1.80 o
   6  -5   3      141.21      139.16      2.67 o
   7  -5   3        4.44        3.85      0.86 o
  -6  -4   3       82.80       91.95      2.95 o
  -5  -4   3        6.84       10.16      0.77 o
  -4  -4   3      131.06      137.40      2.18 o
  -3  -4   3        0.42        0.24      0.20 o
  -2  -4   3       64.09       68.18      1.18 o
  -1  -4   3      408.50      476.83      3.75 o
   0  -4   3      176.97      182.25      2.47 o
   1  -4   3     1067.51     1137.84      7.82 o
   2  -4   3       92.59       97.77      0.98 o
   3  -4   3       62.66       59.21      1.20 o
   4  -4   3        1.90        2.89      0.39 o
   5  -4   3      128.80      131.41      2.35 o
   6  -4   3      109.91      102.86      5.67 o
   7  -4   3       36.44       36.99      1.99 o
  -6  -3   3       12.60       14.38      1.05 o
  -5  -3   3      127.75      132.78      2.64 o
  -4  -3   3      113.66      113.05      1.84 o
  -3  -3   3      841.79      887.85      6.42 o
  -2  -3   3        6.07        2.93      0.18 o
  -1  -3   3      222.09      224.71      2.48 o
   0  -3   3      963.02      969.23      7.95 o
   1  -3   3     2263.26     2458.09     25.07 o
   2  -3   3      112.21       94.59      1.50 o
   3  -3   3       18.06       16.33      0.67 o
   4  -3   3      165.78      167.94      2.45 o
   5  -3   3        0.55        0.07      0.32 o
   6  -3   3        0.11        0.33      0.56 o
   7  -3   3       11.17        9.17      1.03 o
  -7  -2   3        0.25        0.34      0.37 o
  -6  -2   3       71.42       74.90      3.16 o
  -5  -2   3       26.72       22.55      0.87 o
  -4  -2   3      128.05      136.06      1.59 o
  -3  -2   3       93.48       97.51      1.15 o
  -2  -2   3       91.97       83.79      0.71 o
  -1  -2   3      240.72      195.48      2.22 o
   0  -2   3     1392.41     1414.44     10.04 o
   1  -2   3      227.32      194.36      3.51 o
   2  -2   3       39.91       57.25      1.35 o
   3  -2   3        6.56       10.57      0.29 o
   4  -2   3       37.43       32.18      0.79 o
   5  -2   3      113.99      101.92      2.80 o
   6  -2   3       34.56       35.78      1.60 o
   7  -2   3        1.14        0.71      1.03 o
  -7  -1   3      104.85      114.03      2.48 o
  -6  -1   3       29.04       26.69      0.94 o
  -5  -1   3      130.03      130.02      2.38 o
  -4  -1   3      507.07      508.04      3.19 o
  -3  -1   3      817.11      866.93      8.72 o
  -2  -1   3     1949.80     1869.35     17.79 o
  -1  -1   3      778.06      761.70      5.16 o
   0  -1   3     1630.59     1590.25      8.22 o
   1  -1   3     1339.09     1298.53     11.47 o
   2  -1   3       27.92       26.87      1.21 o
   3  -1   3      483.79      491.41      3.53 o
   4  -1   3      166.77      154.27      1.97 o
   5  -1   3        0.37        0.21      0.42 o
   6  -1   3       30.66       30.72      2.16 o
  -7   0   3       36.12       31.87      1.09 o
  -6   0   3        0.68        0.20      0.28 o
  -5   0   3       75.98       73.43      1.36 o
  -4   0   3      607.35      624.40      3.84 o
  -3   0   3      816.74      810.06      3.53 o
  -2   0   3       31.78       34.91      0.69 o
  -1   0   3        0.20        0.12      0.05 o
   0   0   3      153.19      141.54      1.46 o
   1   0   3      600.34      645.54      3.71 o
   2   0   3      291.19      270.16      2.26 o
   3   0   3       22.44       29.26      0.69 o
   4   0   3       62.02       66.10      1.59 o
   5   0   3       52.29       50.51      2.01 o
   6   0   3        7.23        7.53      1.99 o
  -8   1   3        0.50        0.16      0.52 o
  -7   1   3        6.26        4.98      0.51 o
  -6   1   3      586.73      591.32      6.57 o
  -5   1   3       80.92       81.44      1.34 o
  -4   1   3     3452.58     3565.72     14.37 o
  -3   1   3       10.15        4.19      0.28 o
  -2   1   3       53.21       49.58      0.53 o
  -1   1   3     3438.82     3437.58     21.64 o
   0   1   3       73.07       62.15      0.70 o
   1   1   3      418.62      367.67      2.09 o
   2   1   3      101.75       99.75      1.30 o
   3   1   3       55.48       62.60      1.61 o
   4   1   3       68.12       67.46      2.50 o
   5   1   3        0.52        0.29      0.58 o
   6   1   3       23.63       25.86      2.07 o
  -8   2   3        0.05        0.09      0.44 o
  -7   2   3       27.49       29.95      1.47 o
  -6   2   3       55.66       52.20      1.35 o
  -5   2   3       70.43       68.97      1.16 o
  -4   2   3       84.44       73.55      0.99 o
  -3   2   3       56.83       55.10      1.18 o
  -2   2   3      320.00      309.52      2.00 o
  -1   2   3     4826.50     4783.22     21.09 o
   0   2   3       85.54       93.13      3.04 o
   1   2   3      958.67      992.63      5.72 o
   2   2   3       89.35      103.65      1.08 o
   3   2   3       31.95       32.84      0.83 o
   4   2   3      110.28      112.52      3.18 o
   5   2   3       10.14       10.43      2.04 o
  -8   3   3       17.53       10.35      0.93 o
  -7   3   3       74.93       74.61      2.11 o
  -6   3   3      164.41      160.80      2.34 o
  -5   3   3       52.17       50.87      1.09 o
  -4   3   3        1.42        1.54      0.21 o
  -3   3   3      166.56      143.58      1.46 o
  -2   3   3      921.28      899.62      4.34 o
  -1   3   3      131.43      146.56      1.46 o
   0   3   3       92.56       75.44      1.46 o
   1   3   3       15.77       18.59      0.50 o
   2   3   3      174.36      170.96      1.97 o
   3   3   3      318.85      317.53      5.23 o
   4   3   3       21.34       22.47      1.65 o
   5   3   3        4.89        4.65      0.95 o
  -8   4   3       15.02       15.82      1.16 o
  -7   4   3       63.08       59.83      2.44 o
  -6   4   3       68.18       67.47      1.58 o
  -5   4   3       80.52       83.52      1.41 o
  -4   4   3      239.04      223.97      2.53 o
  -3   4   3      459.43      440.27      2.99 o
  -2   4   3      716.69      735.85      5.64 o
  -1   4   3      478.06      455.43      3.67 o
   0   4   3      387.18      391.29      4.16 o
   1   4   3      121.06      116.29      1.88 o
   2   4   3      571.67      572.65      9.38 o
   3   4   3       66.93       65.34      1.76 o
   4   4   3       19.94       21.75      1.45 o
  -7   5   3       98.82       98.44      2.29 o
  -6   5   3       22.58       24.77      0.91 o
  -5   5   3       55.80       52.50      1.16 o
  -4   5   3       79.16       80.24      1.69 o
  -3   5   3       11.71       15.70      0.73 o
  -2   5   3       17.90       18.70      0.64 o
  -1   5   3       75.12       77.74      1.80 o
   0   5   3      125.10      117.19      3.53 o
   1   5   3      227.20      220.90      3.44 o
   2   5   3        6.61        4.72      0.52 o
   3   5   3       69.63       66.19      1.86 o
   4   5   3       42.93       41.62      2.04 o
  -7   6   3        8.23        8.75      0.77 o
  -6   6   3       62.72       57.69      1.88 o
  -5   6   3      134.07      136.80      1.91 o
  -4   6   3       71.97       78.31      1.39 o
  -3   6   3       38.05       34.01      1.15 o
  -2   6   3      982.89      978.85      8.02 o
  -1   6   3      332.28      321.84      4.16 o
   0   6   3      157.88      156.75      2.88 o
   1   6   3       86.90       82.42      3.09 o
   2   6   3       29.58       30.19      1.45 o
   3   6   3       33.75       29.41      2.69 o
  -7   7   3        3.54        3.82      0.59 o
  -6   7   3       50.86       48.38      2.15 o
  -5   7   3       31.51       35.15      1.32 o
  -4   7   3      389.59      398.06      4.35 o
  -3   7   3        0.06        0.93      0.62 o
  -2   7   3       75.73       69.47      1.72 o
  -1   7   3       58.00       53.11      1.52 o
   0   7   3       15.67       13.83      2.06 o
   1   7   3       12.60        9.80      1.02 o
   2   7   3       34.44       30.91      1.58 o
  -6   8   3        2.24        2.69      0.68 o
  -5   8   3        0.50       -0.16      0.41 o
  -4   8   3       15.41       14.09      1.00 o
  -3   8   3       64.97       66.62      2.09 o
  -2   8   3       92.37       87.71      2.41 o
  -1   8   3        9.16       11.02      1.05 o
   0   8   3       30.11       32.21      1.83 o
  -4   9   3      108.65      110.31      2.85 o
  -3   9   3        3.26        4.18      0.70 o
  -2   9   3       78.65       85.76      2.56 o
   2 -10   4       19.47       27.14      1.87 o
  -1  -9   4       22.18       20.25      1.51 o
   0  -9   4       10.74       11.69      0.92 o
   1  -9   4       12.11       11.54      1.01 o
   2  -9   4        1.40        2.69      0.58 o
   3  -9   4       79.84       71.92      2.16 o
   4  -9   4       17.18       17.45      1.31 o
  -3  -8   4       60.59       66.27      2.10 o
  -2  -8   4        1.29        0.41      0.36 o
  -1  -8   4      184.77      180.63      3.29 o
   0  -8   4       52.83       43.93      1.73 o
   1  -8   4      360.33      323.43      4.80 o
   2  -8   4      287.12      276.60      5.22 o
   3  -8   4        8.48        8.60      0.79 o
   4  -8   4      184.69      186.46      4.01 o
   5  -8   4        0.79        0.30      0.71 o
  -4  -7   4        6.68        6.88      0.72 o
  -3  -7   4       22.66       23.40      1.03 o
  -2  -7   4       96.62       93.77      2.23 o
  -1  -7   4        1.49        0.57      0.49 o
   0  -7   4      382.93      351.83      4.67 o
   1  -7   4       40.47       47.93      1.72 o
   2  -7   4       28.24       23.68      1.24 o
   3  -7   4      233.14      237.73      3.57 o
   4  -7   4        1.24        0.52      0.51 o
   5  -7   4       24.84       22.92      1.46 o
   6  -7   4      378.41      376.32      5.79 o
  -4  -6   4       16.22       16.89      1.00 o
  -3  -6   4        6.60        6.57      0.57 o
  -2  -6   4       22.41       23.65      1.39 o
  -1  -6   4      161.02      166.50      2.52 o
   0  -6   4      251.09      244.11      3.53 o
   1  -6   4       18.25       16.58      0.97 o
   2  -6   4      219.05      218.25      6.45 o
   3  -6   4      138.15      136.76      2.97 o
   4  -6   4     1006.75     1024.47      9.27 o
   5  -6   4      363.56      377.53      4.48 o
   6  -6   4      147.56      150.45      3.34 o
  -5  -5   4       21.11       19.45      1.11 o
  -4  -5   4       30.92       28.10      1.21 o
  -3  -5   4       47.80       50.09      1.23 o
  -2  -5   4       32.07       35.19      1.09 o
  -1  -5   4      135.10      130.89      2.30 o
   0  -5   4      129.20      132.47      2.32 o
   1  -5   4      118.11      119.36      2.24 o
   2  -5   4      131.50      132.99      3.12 o
   3  -5   4      180.20      172.70      2.51 o
   4  -5   4        4.06        4.08      0.44 o
   5  -5   4        0.88        0.81      0.34 o
   6  -5   4        2.45        1.38      0.43 o
  -6  -4   4       17.32       15.68      1.55 o
  -5  -4   4      110.63      102.48      2.40 o
  -4  -4   4        3.82        2.52      0.34 o
  -3  -4   4        0.51        0.60      0.20 o
  -2  -4   4        3.93        5.98      0.39 o
  -1  -4   4        9.10       17.08      0.62 o
   0  -4   4       34.17       40.88      0.84 o
   1  -4   4       77.27       81.08      2.11 o
   2  -4   4        7.51        6.30      0.45 o
   3  -4   4      484.76      463.70      4.23 o
   4  -4   4       48.72       45.48      1.19 o
   5  -4   4        5.52        5.95      0.55 o
   6  -4   4       76.33       67.41      4.57 o
  -6  -3   4       13.96       10.29      0.91 o
  -5  -3   4        0.23        0.15      0.28 o
  -4  -3   4      260.37      275.52      2.35 o
  -3  -3   4      253.93      265.63      2.52 o
  -2  -3   4      591.03      602.48      5.99 o
  -1  -3   4      184.44      217.41      2.44 o
   0  -3   4       21.01       30.65      1.45 o
   1  -3   4      821.94      849.01     11.02 o
   2  -3   4       94.88      116.53      1.76 o
   3  -3   4      690.68      707.25      5.38 o
   4  -3   4       97.78       94.73      1.65 o
   5  -3   4      122.21      126.93      4.51 o
   6  -3   4       51.60       49.50      2.96 o
  -7  -2   4       14.07       13.23      1.09 o
  -6  -2   4        0.99        2.00      0.35 o
  -5  -2   4      468.02      494.41      7.68 o
  -4  -2   4        0.02        0.47      0.19 o
  -3  -2   4      310.34      336.47      2.75 o
  -2  -2   4      212.42      224.54      2.41 o
  -1  -2   4       58.14       81.27      2.32 o
   0  -2   4      267.01      238.54      2.64 o
   1  -2   4       31.85       33.50      1.64 o
   2  -2   4     1018.99      986.36      4.66 o
   3  -2   4      398.27      433.45      3.40 o
   4  -2   4      190.60      198.86      2.94 o
   5  -2   4      121.17      110.82      3.45 o
   6  -2   4       24.76       25.13      2.45 o
  -7  -1   4       38.63       45.75      1.43 o
  -6  -1   4       30.92       36.72      1.18 o
  -5  -1   4        0.73        0.74      0.28 o
  -4  -1   4      182.54      189.04      1.87 o
  -3  -1   4       48.81       57.06      0.86 o
  -2  -1   4      451.63      456.76      4.60 o
  -1  -1   4      150.87      131.65      2.19 o
   0  -1   4      157.31      148.47      1.68 o
   1  -1   4       27.83       13.91      0.43 o
   2  -1   4      134.47      157.09      1.70 o
   3  -1   4      352.96      368.86      3.08 o
   4  -1   4       89.93       90.92      2.05 o
   5  -1   4        2.33        0.99      0.41 o
   6  -1   4      261.78      268.41      7.72 o
  -7   0   4       67.27       75.12      1.83 o
  -6   0   4       12.02       12.81      0.71 o
  -5   0   4       21.61       21.99      0.82 o
  -4   0   4       26.43       19.28      0.45 o
  -3   0   4      130.03      151.49      1.72 o
  -2   0   4      380.86      360.74      3.18 o
  -1   0   4       97.34       99.42      1.18 o
   0   0   4      105.94      125.34      1.66 o
   1   0   4      101.05      112.43      1.72 o
   2   0   4      457.25      475.37      3.41 o
   3   0   4       11.21        9.65      0.46 o
   4   0   4        2.08        2.19      0.42 o
   5   0   4       61.41       62.59      2.35 o
   6   0   4      169.80      157.64      7.16 o
  -8   1   4        6.64        3.45      0.51 o
  -7   1   4        2.69        3.50      0.46 o
  -6   1   4     1027.16     1016.47      7.55 o
  -5   1   4      162.91      160.03      1.97 o
  -4   1   4        1.99        1.08      0.30 o
  -3   1   4       28.85       21.67      0.57 o
  -2   1   4        3.30        3.08      0.19 o
  -1   1   4        0.26        0.08      0.17 o
   0   1   4       15.99       22.82      0.53 o
   1   1   4      944.02      999.98      8.58 o
   2   1   4      250.93      248.89      2.95 o
   3   1   4        0.01        0.24      0.30 o
   4   1   4       10.18       12.19      1.05 o
   5   1   4        0.36        0.64      0.50 o
  -8   2   4      427.27      424.82      6.91 o
  -7   2   4       34.50       32.97      1.18 o
  -6   2   4      672.26      676.09      5.76 o
  -5   2   4      248.63      246.80      2.55 o
  -4   2   4      100.56       90.83      1.18 o
  -3   2   4     1018.69      997.60      4.92 o
  -2   2   4      855.18      889.96      5.67 o
  -1   2   4       34.73       60.00      1.81 o
   0   2   4      704.88      718.11     10.46 o
   1   2   4      192.23      183.60      2.05 o
   2   2   4       16.44       12.38      0.60 o
   3   2   4        6.52        3.85      0.63 o
   4   2   4        3.17        3.52      0.65 o
   5   2   4        0.85        0.94      1.67 o
  -8   3   4       14.21        8.17      0.99 o
  -7   3   4        2.20        1.36      0.36 o
  -6   3   4      246.82      245.44      3.55 o
  -5   3   4        0.13        0.26      0.21 o
  -4   3   4      323.02      332.18      2.47 o
  -3   3   4     1348.83     1413.93     11.43 o
  -2   3   4      142.90      148.24      1.77 o
  -1   3   4     1438.65     1494.56      8.12 o
   0   3   4      278.44      282.18      2.74 o
   1   3   4      123.69      113.76      2.17 o
   2   3   4       25.54       28.68      1.06 o
   3   3   4       59.02       57.49      1.60 o
   4   3   4       63.18       63.94      3.02 o
   5   3   4      161.90      172.23      5.87 o
  -8   4   4       10.57       10.08      1.08 o
  -7   4   4       32.81       32.10      1.42 o
  -6   4   4        0.10       -0.31      0.31 o
  -5   4   4      436.81      444.22      3.19 o
  -4   4   4       13.96       14.87      0.49 o
  -3   4   4      299.07      297.56      2.41 o
  -2   4   4      397.89      394.48      3.14 o
  -1   4   4        1.94        2.19      0.35 o
   0   4   4      499.77      488.23      7.96 o
   1   4   4       51.96       50.44      1.59 o
   2   4   4      145.73      144.34      2.56 o
   3   4   4       16.19       18.64      0.89 o
   4   4   4       38.84       38.04      2.18 o
  -7   5   4       35.69       37.93      1.62 o
  -6   5   4       83.97       87.89      2.00 o
  -5   5   4       23.86       25.56      0.84 o
  -4   5   4       20.44       16.37      0.61 o
  -3   5   4      174.99      180.70      2.29 o
  -2   5   4       70.43       71.94      1.41 o
  -1   5   4       46.23       45.24      1.44 o
   0   5   4       77.75       78.37      2.28 o
   1   5   4       38.09       43.08      1.59 o
   2   5   4       13.21       13.71      0.85 o
   3   5   4       17.49       14.36      0.92 o
  -7   6   4        0.79        0.38      0.40 o
  -6   6   4        2.71        3.07      0.45 o
  -5   6   4      136.08      135.20      2.03 o
  -4   6   4      110.22      114.11      2.16 o
  -3   6   4       73.31       77.64      1.75 o
  -2   6   4        1.78        1.41      0.37 o
  -1   6   4        2.34        2.97      0.54 o
   0   6   4      104.64      104.67      2.92 o
   1   6   4       34.91       33.30      1.75 o
   2   6   4        9.95        7.32      0.77 o
  -7   7   4       44.75       49.42      2.08 o
  -6   7   4      102.69      103.73      3.17 o
  -5   7   4       95.46       93.36      2.12 o
  -4   7   4      653.11      674.16     10.34 o
  -3   7   4        5.16        4.68      0.52 o
  -2   7   4       16.08       15.53      0.86 o
  -1   7   4       20.91       20.42      1.16 o
   0   7   4       16.42       16.32      1.28 o
   1   7   4        3.27        0.78      0.50 o
  -6   8   4      322.90      322.20      4.94 o
  -5   8   4       10.83       12.82      0.86 o
  -4   8   4        1.89        3.00      0.57 o
  -3   8   4       50.39       49.41      1.84 o
  -2   8   4       16.81       17.03      1.12 o
  -1   8   4       10.75        8.34      1.00 o
   0   8   4       62.15       63.62      3.82 o
  -3   9   4       88.22       97.02      2.75 o
  -1  -9   5       48.01       51.58      1.95 o
   0  -9   5       52.23       40.53      1.95 o
   1  -9   5       25.09       30.55      1.57 o
   2  -9   5        9.09        9.10      1.71 o
   3  -9   5        6.95        6.72      0.75 o
   4  -9   5       16.89       18.73      1.38 o
  -3  -8   5       60.80       62.10      2.34 o
  -2  -8   5        6.79        8.94      0.78 o
  -1  -8   5       63.31       66.75      2.01 o
   0  -8   5       61.90       70.71      2.18 o
   1  -8   5       15.27       13.11      1.00 o
   2  -8   5       40.87       40.87      1.70 o
   3  -8   5       51.81       50.96      2.09 o
   4  -8   5       40.38       38.19      1.86 o
   5  -8   5      132.87      140.87      3.55 o
  -4  -7   5       16.48       14.99      1.17 o
  -3  -7   5      130.97      131.54      2.44 o
  -2  -7   5       28.86       27.78      1.24 o
  -1  -7   5      577.54      545.05      6.26 o
   0  -7   5       56.13       48.85      1.68 o
   1  -7   5       39.42       34.28      1.45 o
   2  -7   5      118.00      119.08      2.73 o
   3  -7   5       88.13       86.00      2.57 o
   4  -7   5        0.77        0.87      0.47 o
   5  -7   5       51.30       48.19      1.98 o
  -5  -6   5        2.46        3.33      0.66 o
  -4  -6   5       27.29       30.37      1.57 o
  -3  -6   5        0.26        0.20      0.34 o
  -2  -6   5      250.81      241.03      3.43 o
  -1  -6   5       31.26       33.94      1.15 o
   0  -6   5      303.95      282.17      3.82 o
   1  -6   5      147.67      152.01      2.80 o
   2  -6   5        8.32        8.90      0.78 o
   3  -6   5       37.62       34.76      1.69 o
   4  -6   5      431.62      454.96      5.89 o
   5  -6   5       45.62       46.97      1.85 o
   6  -6   5       48.44       41.91      1.78 o
  -5  -5   5       31.24       36.39      1.76 o
  -4  -5   5       52.44       55.54      2.18 o
  -3  -5   5        8.62        7.58      0.49 o
  -2  -5   5      405.01      411.93      3.42 o
  -1  -5   5       99.00       98.67      1.62 o
   0  -5   5      314.09      309.06      4.35 o
   1  -5   5      535.75      562.89      8.05 o
   2  -5   5      617.55      604.02      7.32 o
   3  -5   5      305.57      307.10      5.10 o
   4  -5   5      286.22      293.35      3.34 o
   5  -5   5       54.47       53.68      1.84 o
   6  -5   5        4.77        4.13      0.71 o
  -6  -4   5        8.83       11.33      1.33 o
  -5  -4   5       69.70       73.06      2.06 o
  -4  -4   5       50.84       47.24      1.20 o
  -3  -4   5      283.41      297.95      3.23 o
  -2  -4   5       41.39       40.93      0.94 o
  -1  -4   5      100.88       92.54      1.48 o
   0  -4   5      579.56      606.43      7.79 o
   1  -4   5       49.68       50.78      1.14 o
   2  -4   5      198.54      200.49      4.50 o
   3  -4   5       12.40       13.33      0.56 o
   4  -4   5      206.22      208.61      2.95 o
   5  -4   5       31.09       27.29      1.30 o
   6  -4   5        3.29        2.78      0.68 o
  -6  -3   5       19.79       20.33      1.16 o
  -5  -3   5       75.62       79.32      1.63 o
  -4  -3   5       17.05       18.02      0.65 o
  -3  -3   5        0.59       -0.10      0.20 o
  -2  -3   5      931.75      928.32      6.45 o
  -1  -3   5      989.48      996.27      8.79 o
   0  -3   5       26.30       23.58      0.95 o
   1  -3   5      773.00      753.03      8.29 o
   2  -3   5       73.92       60.30      1.31 o
   3  -3   5      263.60      258.29      2.69 o
   4  -3   5      412.91      398.33      4.74 o
   5  -3   5        0.37        0.87      0.84 o
   6  -3   5       61.60       64.57      4.77 o
  -7  -2   5        2.86        4.36      0.64 o
  -6  -2   5       16.99       13.90      0.96 o
  -5  -2   5       41.56       39.04      1.06 o
  -4  -2   5      273.53      273.95      2.55 o
  -3  -2   5      242.01      241.33      2.74 o
  -2  -2   5      354.72      339.88      2.90 o
  -1  -2   5       94.03      108.65      3.13 o
   0  -2   5      341.64      418.14      5.25 o
   1  -2   5     1514.87     1602.91     19.71 o
   2  -2   5       83.87       71.54      1.42 o
   3  -2   5      523.63      534.64      4.85 o
   4  -2   5       35.83       30.06      1.18 o
   5  -2   5       55.96       56.00      1.97 o
   6  -2   5        1.65        0.72      0.46 o
  -7  -1   5       24.06       20.75      1.11 o
  -6  -1   5       26.25       29.24      1.36 o
  -5  -1   5        8.43        9.83      0.62 o
  -4  -1   5      432.45      440.37      4.89 o
  -3  -1   5      312.52      313.54      5.66 o
  -2  -1   5      283.63      291.68      3.26 o
  -1  -1   5      727.07      702.95      5.59 o
   0  -1   5      294.75      284.38      2.41 o
   1  -1   5     1289.60     1393.60      5.66 o
   2  -1   5     1010.76     1028.30     10.79 o
   3  -1   5       18.58       15.02      0.67 o
   4  -1   5       49.86       55.78      1.60 o
   5  -1   5        0.13        0.21      0.42 o
   6  -1   5       92.23       86.96      3.85 o
  -7   0   5        0.02        0.43      0.37 o
  -6   0   5       86.91       92.30      2.14 o
  -5   0   5        0.10       -0.04      0.32 o
  -4   0   5      197.06      193.43      2.25 o
  -3   0   5       17.19       11.10      0.30 o
  -2   0   5      369.24      363.36      4.39 o
  -1   0   5       28.55       46.12      0.68 o
   0   0   5       25.48       42.56      1.62 o
   1   0   5      729.69      697.22      3.71 o
   2   0   5        1.10        1.89      0.31 o
   3   0   5        3.08        6.30      0.56 o
   4   0   5      284.86      306.35      5.55 o
   5   0   5       13.01       14.91      1.86 o
  -8   1   5       64.65       57.64      1.86 o
  -7   1   5        3.39        4.60      0.54 o
  -6   1   5        0.78        0.85      0.31 o
  -5   1   5        0.68        0.50      0.39 o
  -4   1   5      217.42      213.73      2.08 o
  -3   1   5      192.71      186.16      2.05 o
  -2   1   5        3.74        8.50      0.28 o
  -1   1   5        0.66        1.01      0.16 o
   0   1   5      120.50      135.42      2.51 o
   1   1   5       29.93       31.58      0.81 o
   2   1   5      188.65      195.71      2.28 o
   3   1   5       68.52       72.73      1.81 o
   4   1   5       92.22      102.48      4.20 o
   5   1   5       32.05       30.89      2.22 o
  -8   2   5      200.11      177.64      3.25 o
  -7   2   5      103.28      102.86      2.29 o
  -6   2   5       11.89       11.53      0.73 o
  -5   2   5      118.86      119.29      2.76 o
  -4   2   5       18.54       17.01      0.58 o
  -3   2   5     1312.89     1285.19      7.15 o
  -2   2   5      136.85      132.42      1.12 o
  -1   2   5      217.42      233.99      1.80 o
   0   2   5      711.61      684.39      4.79 o
   1   2   5       32.06       35.81      0.95 o
   2   2   5      421.82      444.78      3.87 o
   3   2   5       48.16       45.28      1.58 o
   4   2   5       15.36       17.19      1.27 o
   5   2   5        9.76       10.48      1.45 o
  -8   3   5      171.61      176.02      4.25 o
  -7   3   5       65.40       62.48      2.14 o
  -6   3   5       48.25       44.84      1.38 o
  -5   3   5       69.61       69.47      1.18 o
  -4   3   5       75.26       70.64      1.07 o
  -3   3   5        6.17        3.34      0.26 o
  -2   3   5      538.19      563.46      4.87 o
  -1   3   5      303.16      305.77      2.79 o
   0   3   5        2.07        5.62      0.42 o
   1   3   5      469.38      465.28      5.37 o
   2   3   5        9.25        9.57      0.68 o
   3   3   5       12.21       10.66      0.76 o
   4   3   5       21.63       24.07      1.99 o
  -8   4   5       12.10        9.91      1.09 o
  -7   4   5        0.01       -0.21      0.49 o
  -6   4   5       30.84       30.54      1.18 o
  -5   4   5        0.00        0.23      0.24 o
  -4   4   5      348.67      347.27      2.93 o
  -3   4   5       42.25       51.24      1.44 o
  -2   4   5      223.73      236.47      2.50 o
  -1   4   5       11.43       10.47      1.03 o
   0   4   5      505.93      482.74      4.63 o
   1   4   5      427.14      404.59      4.94 o
   2   4   5       10.39        7.44      0.63 o
   3   4   5      330.25      316.57      4.78 o
  -7   5   5       53.61       55.56      1.72 o
  -6   5   5       12.91       12.19      0.78 o
  -5   5   5      136.43      137.68      1.81 o
  -4   5   5       32.00       34.58      1.03 o
  -3   5   5        0.01        0.07      0.30 o
  -2   5   5       16.91       17.68      0.83 o
  -1   5   5       44.58       42.08      1.19 o
   0   5   5      289.52      268.64      4.46 o
   1   5   5       20.05       17.86      0.97 o
   2   5   5       60.63       56.98      1.73 o
   3   5   5        2.41        4.51      0.74 o
  -7   6   5       22.44       23.74      1.96 o
  -6   6   5       91.08       91.92      2.29 o
  -5   6   5        7.59        9.32      0.56 o
  -4   6   5       10.57        8.60      0.58 o
  -3   6   5       33.81       31.49      1.24 o
  -2   6   5        8.55       10.29      0.71 o
  -1   6   5       83.20       79.79      2.54 o
   0   6   5        9.50        9.23      0.84 o
   1   6   5        1.34        1.96      0.53 o
   2   6   5        6.04        4.89      0.69 o
  -6   7   5       79.78       75.17      2.31 o
  -5   7   5       18.98       18.83      1.20 o
  -4   7   5        1.95        1.58      0.37 o
  -3   7   5        2.82        5.02      0.55 o
  -2   7   5       34.11       33.18      1.28 o
  -1   7   5       31.38       33.68      1.81 o
   0   7   5        4.95        4.71      0.79 o
   1   7   5       16.00       16.47      1.37 o
  -5   8   5       34.32       36.05      1.44 o
  -4   8   5       18.60       20.11      1.08 o
  -3   8   5       10.85        8.54      0.86 o
  -2   8   5       17.65       16.91      1.35 o
  -1   8   5       25.90       30.33      1.83 o
  -1  -9   6       43.78       40.32      2.13 o
   0  -9   6       14.43       16.01      1.26 o
   1  -9   6       26.99       25.69      1.44 o
   2  -9   6       10.31       10.05      0.97 o
   3  -9   6       20.12       18.19      1.38 o
  -2  -8   6       88.41       69.70      3.11 o
  -1  -8   6       12.33        8.25      0.76 o
   0  -8   6      136.41      130.85      2.96 o
   1  -8   6        2.92        2.30      0.51 o
   2  -8   6       19.36       16.50      1.34 o
   3  -8   6       58.97       63.13      2.36 o
   4  -8   6        0.09        0.96      0.57 o
  -4  -7   6        6.00        3.34      0.61 o
  -3  -7   6        0.01        0.15      0.36 o
  -2  -7   6        6.27        9.09      0.87 o
  -1  -7   6       33.66       34.20      1.74 o
   0  -7   6       43.48       44.60      1.61 o
   1  -7   6        0.00        0.09      0.40 o
   2  -7   6       26.89       24.93      1.66 o
   3  -7   6       83.05       84.44      2.60 o
   4  -7   6      313.77      316.42      7.00 o
   5  -7   6       34.11       37.55      1.77 o
  -5  -6   6       57.04       61.70      2.41 o
  -4  -6   6       49.80       49.48      2.03 o
  -3  -6   6      104.19      103.31      2.27 o
  -2  -6   6       24.83       23.72      1.58 o
  -1  -6   6       42.46       36.63      1.33 o
   0  -6   6        1.20        1.96      0.43 o
   1  -6   6       84.27       81.70      2.48 o
   2  -6   6      502.65      489.27      6.98 o
   3  -6   6      298.53      279.92      8.33 o
   4  -6   6        4.45        3.57      0.51 o
   5  -6   6       41.65       40.99      2.12 o
  -5  -5   6        0.04        0.86      0.47 o
  -4  -5   6       57.04       58.81      1.79 o
  -3  -5   6      139.31      145.33      2.09 o
  -2  -5   6      337.81      333.25      3.85 o
  -1  -5   6      288.72      285.96      2.91 o
   0  -5   6       68.79       72.82      1.96 o
   1  -5   6        0.67        1.20      0.40 o
   2  -5   6      531.40      546.50      7.19 o
   3  -5   6      214.18      213.38      4.57 o
   4  -5   6       41.74       42.68      1.27 o
   5  -5   6        2.46        3.83      0.56 o
   6  -5   6        2.35        1.57      0.49 o
  -6  -4   6       11.52        9.33      1.03 o
  -5  -4   6        4.35        5.21      0.64 o
  -4  -4   6      308.67      309.99      3.59 o
  -3  -4   6       13.51       14.23      0.82 o
  -2  -4   6      650.86      648.35      6.70 o
  -1  -4   6      264.33      283.96      2.86 o
   0  -4   6      350.94      345.14      6.11 o
   1  -4   6      317.14      341.43      4.15 o
   2  -4   6      188.61      186.86      2.58 o
   3  -4   6      206.46      210.55      2.60 o
   4  -4   6       20.74       22.68      1.03 o
   5  -4   6        0.03       -0.02      0.39 o
   6  -4   6        1.44        0.93      0.54 o
  -6  -3   6       26.57       33.09      1.48 o
  -5  -3   6      160.12      161.34      2.46 o
  -4  -3   6        4.18        3.56      0.32 o
  -3  -3   6      297.56      297.72      4.37 o
  -2  -3   6      111.88      110.01      1.20 o
  -1  -3   6      120.35      111.63      1.23 o
   0  -3   6      469.18      501.60      5.53 o
   1  -3   6       86.12      100.49      2.97 o
   2  -3   6      799.68      808.82      7.22 o
   3  -3   6        0.00        0.35      0.34 o
   4  -3   6      159.30      168.66      3.91 o
   5  -3   6       73.16       65.45      2.20 o
   6  -3   6       41.18       45.24      1.96 o
  -7  -2   6      223.64      243.78      4.28 o
  -6  -2   6        3.19        4.98      0.62 o
  -5  -2   6        2.68        2.25      0.36 o
  -4  -2   6      245.19      242.32      2.18 o
  -3  -2   6      323.82      312.98      4.80 o
  -2  -2   6      626.15      647.82      3.05 o
  -1  -2   6       98.28       83.32      1.17 o
   0  -2   6        3.43        1.36      0.24 o
   1  -2   6       53.23       39.66      0.74 o
   2  -2   6      138.99      137.09      1.39 o
   3  -2   6      193.87      209.36      3.42 o
   4  -2   6       63.14       59.62      1.72 o
   5  -2   6        1.79        1.17      0.41 o
  -7  -1   6        0.13       -0.06      0.32 o
  -6  -1   6       45.91       46.64      1.66 o
  -5  -1   6        0.44        0.05      0.32 o
  -4  -1   6       42.75       38.07      1.00 o
  -3  -1   6       38.05       40.47      1.09 o
  -2  -1   6      250.21      284.35      2.34 o
  -1  -1   6      595.71      644.00      6.86 o
   0  -1   6      205.53      225.06      2.22 o
   1  -1   6        1.25        1.41      0.21 o
   2  -1   6      101.69      109.47      1.38 o
   3  -1   6      159.38      161.22      2.29 o
   4  -1   6      188.25      206.91      3.26 o
   5  -1   6       79.48       79.32      3.67 o
  -7   0   6        4.85        5.91      0.69 o
  -6   0   6       24.27       26.16      1.11 o
  -5   0   6       72.22       70.68      1.84 o
  -4   0   6       53.37       56.15      1.37 o
  -3   0   6     1072.15     1043.79      6.72 o
  -2   0   6      152.44      144.14      1.66 o
  -1   0   6       15.67       12.07      0.45 o
   0   0   6      152.51      143.41      1.71 o
   1   0   6        0.05        0.78      0.23 o
   2   0   6       34.13       37.88      1.00 o
   3   0   6        7.45       10.09      0.58 o
   4   0   6      489.37      484.54      9.23 o
   5   0   6        5.37        5.59      1.10 o
  -8   1   6      221.13      227.46      3.79 o
  -7   1   6        0.66        0.46      0.33 o
  -6   1   6       29.41       30.52      1.17 o
  -5   1   6      174.15      173.04      2.09 o
  -4   1   6      394.57      392.89      3.34 o
  -3   1   6      242.98      211.89      1.81 o
  -2   1   6      105.62      112.41      1.13 o
  -1   1   6       72.64       65.79      1.20 o
   0   1   6       19.68       14.37      0.37 o
   1   1   6       49.87       46.50      1.05 o
   2   1   6      412.29      413.73      5.93 o
   3   1   6       41.49       37.32      1.12 o
   4   1   6       68.78       64.75      2.46 o
   5   1   6        0.76        0.80      0.60 o
  -8   2   6       17.51       16.09      1.00 o
  -7   2   6       36.44       34.85      1.40 o
  -6   2   6      117.30      121.24      2.34 o
  -5   2   6      173.28      169.85      2.26 o
  -4   2   6      601.00      586.42      3.94 o
  -3   2   6        0.04        1.89      0.23 o
  -2   2   6      302.57      312.09      2.96 o
  -1   2   6       13.36       14.84      0.42 o
   0   2   6      391.88      376.06      4.66 o
   1   2   6      464.94      467.24      5.27 o
   2   2   6       13.50       16.55      0.87 o
   3   2   6       48.69       49.83      1.74 o
   4   2   6        7.98        6.07      0.87 o
  -8   3   6       29.50       29.27      1.31 o
  -7   3   6       36.45       39.63      1.43 o
  -6   3   6       22.43       20.88      1.37 o
  -5   3   6     1397.81     1416.02     12.02 o
  -4   3   6        1.04        1.17      0.25 o
  -3   3   6      616.98      633.85      4.54 o
  -2   3   6      423.56      426.25      3.50 o
  -1   3   6       64.08       61.02      1.62 o
   0   3   6     1277.97     1257.11      8.22 o
   1   3   6        0.23        0.78      0.29 o
   2   3   6      174.26      173.73      3.80 o
   3   3   6        0.13        0.38      0.44 o
   4   3   6        8.52        7.52      1.20 o
  -7   4   6        8.33        6.49      0.72 o
  -6   4   6       20.90       19.64      0.87 o
  -5   4   6       13.50       14.33      0.66 o
  -4   4   6       16.38       13.03      0.58 o
  -3   4   6       67.38       68.51      1.67 o
  -2   4   6       39.62       42.72      1.13 o
  -1   4   6      411.36      404.87      3.67 o
   0   4   6       29.80       23.69      1.05 o
   1   4   6       35.44       46.76      1.75 o
   2   4   6       18.12       18.73      1.15 o
   3   4   6       10.06       11.23      0.97 o
  -7   5   6        1.22        1.54      0.45 o
  -6   5   6       57.17       56.13      1.67 o
  -5   5   6       56.23       53.62      1.17 o
  -4   5   6      143.14      149.20      2.23 o
  -3   5   6        2.60        3.82      0.71 o
  -2   5   6      121.30      123.64      1.90 o
  -1   5   6      192.51      172.62      2.84 o
   0   5   6       31.55       35.20      1.50 o
   1   5   6      279.96      246.39      5.76 o
   2   5   6        0.58        0.02      0.46 o
  -7   6   6        7.18        7.37      0.69 o
  -6   6   6       39.33       40.14      1.46 o
  -5   6   6       61.76       60.35      1.30 o
  -4   6   6        5.69        6.45      0.53 o
  -3   6   6       16.62       18.41      0.86 o
  -2   6   6       61.99       61.14      2.13 o
  -1   6   6       34.41       26.19      1.55 o
   0   6   6       82.40       77.20      2.34 o
   1   6   6       15.77       16.34      1.14 o
  -6   7   6      162.98      173.30      3.86 o
  -5   7   6        8.96        9.83      0.81 o
  -4   7   6        7.36        7.12      0.68 o
  -3   7   6       56.73       60.55      1.86 o
  -2   7   6        0.59       -0.25      0.46 o
  -1   7   6       67.74       63.52      2.52 o
   0   7   6       66.81       73.78      2.82 o
  -4   8   6       41.60       45.10      1.72 o
  -3   8   6       45.14       48.90      2.22 o
  -2   8   6      105.62      106.21      3.34 o
  -1  -9   7       23.55       23.56      1.76 o
   0  -9   7      148.82      151.86      3.76 o
   1  -9   7        0.66        1.00      0.46 o
   2  -9   7       79.25       84.58      3.37 o
   3  -9   7        0.03       -0.42      0.52 o
  -2  -8   7        0.09        0.25      0.94 o
  -1  -8   7       79.09       79.17      3.15 o
   0  -8   7        8.67        6.37      0.72 o
   1  -8   7        4.57        3.86      0.62 o
   2  -8   7        2.37        3.00      0.82 o
   3  -8   7        8.58        5.51      0.88 o
   4  -8   7      129.43      138.93      4.51 o
  -4  -7   7       42.56       43.10      2.02 o
  -3  -7   7       62.51       56.95      2.25 o
  -2  -7   7      143.81      132.23      3.39 o
  -1  -7   7        0.89        0.48      0.42 o
   0  -7   7      210.01      200.97      3.47 o
   1  -7   7        3.26        1.92      0.44 o
   2  -7   7        1.73        0.24      0.63 o
   3  -7   7       86.36       87.05      2.69 o
   4  -7   7       17.84       21.41      1.19 o
   5  -7   7       31.00       33.94      2.06 o
  -4  -6   7        0.03        0.61      0.40 o
  -3  -6   7       11.09       11.47      1.01 o
  -2  -6   7       33.83       34.07      2.09 o
  -1  -6   7        8.82        6.84      0.62 o
   0  -6   7      210.80      218.91      4.32 o
   1  -6   7       55.99       57.18      2.32 o
   2  -6   7      438.20      443.75      7.51 o
   3  -6   7       26.60       30.45      1.67 o
   4  -6   7       19.30       16.72      1.00 o
   5  -6   7       21.80       21.47      1.57 o
  -5  -5   7       19.23       21.30      1.09 o
  -4  -5   7        5.63        5.58      0.61 o
  -3  -5   7       22.28       20.12      0.93 o
  -2  -5   7       25.92       26.89      0.91 o
  -1  -5   7      775.23      780.11      5.78 o
   0  -5   7      685.45      694.41     11.31 o
   1  -5   7      271.08      268.09      4.90 o
   2  -5   7        2.33        2.77      0.56 o
   3  -5   7      141.13      132.45      2.17 o
   4  -5   7      211.21      224.37      3.44 o
   5  -5   7        8.25        5.60      0.67 o
  -6  -4   7       46.35       48.56      1.71 o
  -5  -4   7       10.21        9.66      0.74 o
  -4  -4   7      133.18      133.27      2.19 o
  -3  -4   7      113.81      104.17      2.01 o
  -2  -4   7      128.71      125.50      1.88 o
  -1  -4   7      192.60      197.74      3.36 o
   0  -4   7      103.11      109.12      2.12 o
   1  -4   7      256.95      262.75      5.00 o
   2  -4   7       10.39       11.53      0.69 o
   3  -4   7      385.04      395.13      7.02 o
   4  -4   7       62.27       63.80      1.79 o
   5  -4   7      136.27      139.17      3.34 o
  -6  -3   7       15.28       12.97      0.97 o
  -5  -3   7        0.52       -0.10      0.27 o
  -4  -3   7       27.42       23.99      0.80 o
  -3  -3   7       32.99       35.93      0.98 o
  -2  -3   7      344.64      329.75      3.50 o
  -1  -3   7       10.03        6.45      0.45 o
   0  -3   7       66.77       65.33      1.88 o
   1  -3   7       10.39       10.47      0.57 o
   2  -3   7      748.17      782.06      5.86 o
   3  -3   7       98.94      104.13      2.95 o
   4  -3   7       62.49       66.20      3.24 o
   5  -3   7       13.12       13.35      1.04 o
  -7  -2   7       29.17       27.67      1.46 o
  -6  -2   7        9.13        9.41      1.04 o
  -5  -2   7        0.60        0.27      0.32 o
  -4  -2   7        2.11        1.49      0.27 o
  -3  -2   7      300.42      295.26      3.58 o
  -2  -2   7      130.23      142.33      1.72 o
  -1  -2   7      346.92      371.74      7.26 o
   0  -2   7       32.56       35.87      0.94 o
   1  -2   7      147.76      145.48      2.19 o
   2  -2   7      668.39      683.00      5.10 o
   3  -2   7        0.00       -0.14      0.31 o
   4  -2   7       55.43       62.02      2.07 o
   5  -2   7        4.85        5.43      0.74 o
  -7  -1   7        4.23        5.22      0.59 o
  -6  -1   7        0.05        0.46      0.35 o
  -5  -1   7       42.66       39.86      1.26 o
  -4  -1   7      181.52      190.06      2.30 o
  -3  -1   7       12.20       22.89      0.72 o
  -2  -1   7       16.40       21.28      0.73 o
  -1  -1   7      348.76      372.13      2.81 o
   0  -1   7        1.47        1.99      0.30 o
   1  -1   7       99.93       98.92      1.59 o
   2  -1   7       41.47       40.81      1.50 o
   3  -1   7        0.17        0.06      0.33 o
   4  -1   7      148.99      153.15      3.61 o
   5  -1   7       52.37       56.36      2.12 o
  -7   0   7        1.47        1.72      0.39 o
  -6   0   7        9.46        9.10      0.70 o
  -5   0   7       11.57       10.24      0.82 o
  -4   0   7        3.79        5.17      0.40 o
  -3   0   7       27.24       32.47      0.93 o
  -2   0   7      106.38      111.16      1.53 o
  -1   0   7       88.69       86.97      1.80 o
   0   0   7        5.16        6.85      0.43 o
   1   0   7      305.31      291.18      3.42 o
   2   0   7      787.45      815.39      6.57 o
   3   0   7       57.66       62.30      1.69 o
   4   0   7      143.99      162.84      3.60 o
   5   0   7       46.82       49.04      2.35 o
  -7   1   7       35.60       38.45      1.46 o
  -6   1   7        0.64        0.57      0.33 o
  -5   1   7      411.07      415.34      3.83 o
  -4   1   7       57.97       53.78      1.13 o
  -3   1   7       97.12       89.39      1.26 o
  -2   1   7      117.36      118.84      1.69 o
  -1   1   7       39.40       36.51      0.86 o
   0   1   7        0.60        0.97      0.20 o
   1   1   7       24.70       26.23      0.86 o
   2   1   7      240.89      231.71      3.85 o
   3   1   7        4.58        2.57      0.49 o
   4   1   7        2.71        3.12      0.77 o
  -7   2   7       21.28       21.34      1.08 o
  -6   2   7       81.57       79.67      1.91 o
  -5   2   7       17.71       14.76      0.64 o
  -4   2   7      163.96      162.00      2.13 o
  -3   2   7      102.27      100.35      1.26 o
  -2   2   7       30.71       34.20      0.93 o
  -1   2   7       20.17       17.99      0.70 o
   0   2   7       26.25       21.70      0.94 o
   1   2   7      170.36      177.01      3.33 o
   2   2   7       28.16       27.43      1.16 o
   3   2   7       12.33       14.79      1.03 o
   4   2   7       16.54       16.70      1.39 o
  -7   3   7        6.51        4.93      0.56 o
  -6   3   7      110.02      112.49      2.86 o
  -5   3   7       47.99       45.13      1.12 o
  -4   3   7      504.21      514.18      5.17 o
  -3   3   7       38.79       37.73      0.85 o
  -2   3   7       62.70       59.55      1.29 o
  -1   3   7       25.99       26.75      0.88 o
   0   3   7      205.92      213.84      3.06 o
   1   3   7      248.51      237.93      3.42 o
   2   3   7       10.89       11.97      0.82 o
   3   3   7       17.87       19.45      1.22 o
  -7   4   7      209.81      213.46      3.88 o
  -6   4   7       25.17       21.90      1.03 o
  -5   4   7      290.16      307.20      3.61 o
  -4   4   7       42.44       43.99      1.32 o
  -3   4   7        0.02        0.12      0.28 o
  -2   4   7       99.67       99.41      1.79 o
  -1   4   7      164.94      151.27      2.60 o
   0   4   7      256.71      237.88      3.43 o
   1   4   7       84.18       69.28      1.91 o
   2   4   7        7.58        9.04      0.87 o
  -7   5   7        1.09        0.13      0.41 o
  -6   5   7       15.66       14.52      0.90 o
  -5   5   7       46.22       47.67      1.34 o
  -4   5   7        4.02        3.94      0.39 o
  -3   5   7        3.11        4.54      0.45 o
  -2   5   7       60.06       53.04      1.40 o
  -1   5   7       10.54       17.48      0.98 o
   0   5   7        6.33        8.65      0.74 o
   1   5   7       23.15       28.04      1.46 o
  -6   6   7      134.30      148.36      2.90 o
  -5   6   7        7.41        7.47      0.69 o
  -4   6   7       29.67       31.38      1.13 o
  -3   6   7      112.88      111.02      2.12 o
  -2   6   7        0.50        1.24      0.41 o
  -1   6   7      180.19      163.60      3.43 o
   0   6   7        3.59        3.71      0.61 o
  -5   7   7        5.77        6.61      0.81 o
  -4   7   7       32.74       32.89      1.35 o
  -3   7   7       11.54       10.38      1.16 o
  -2   7   7       73.61       71.35      3.02 o
  -1   7   7       12.54       12.98      1.24 o
   0  -9   8       29.48       30.49      2.41 o
   1  -9   8      187.34      215.24      5.37 o
   2  -9   8        2.29        2.69      0.79 o
  -2  -8   8       37.24       37.54      1.95 o
  -1  -8   8       16.08       15.69      1.31 o
   0  -8   8       55.50       60.04      4.11 o
   1  -8   8       14.46       14.22      1.35 o
   2  -8   8        0.59        0.80      0.57 o
   3  -8   8        0.47        0.74      0.65 o
  -3  -7   8        7.85        7.57      0.95 o
  -2  -7   8        1.96        1.46      0.78 o
  -1  -7   8       76.82       74.95      2.61 o
   0  -7   8        2.39        1.53      0.41 o
   1  -7   8       20.65       19.40      1.48 o
   2  -7   8        0.52        0.68      0.59 o
   3  -7   8        1.33        1.22      0.50 o
   4  -7   8      100.17      104.70      3.07 o
  -4  -6   8       93.50       91.31      2.52 o
  -3  -6   8        8.55        7.38      0.67 o
  -2  -6   8      184.24      176.47      3.33 o
  -1  -6   8        5.72        6.38      0.70 o
   0  -6   8      103.56      101.49      4.02 o
   1  -6   8        1.18        1.64      0.59 o
   2  -6   8       18.55       20.19      1.28 o
   3  -6   8       20.59       20.93      1.47 o
   4  -6   8       11.23       12.03      1.30 o
  -5  -5   8       69.41       72.68      2.02 o
  -4  -5   8        5.77        4.88      0.55 o
  -3  -5   8        9.17        7.74      0.62 o
  -2  -5   8      965.76      970.30      9.58 o
  -1  -5   8       13.63       15.38      1.10 o
   0  -5   8      690.56      712.90     16.61 o
   1  -5   8        1.37        1.55      0.60 o
   2  -5   8       67.18       61.72      2.01 o
   3  -5   8      112.37      127.60      3.17 o
   4  -5   8       11.05       10.70      0.93 o
   5  -5   8        7.46        5.83      0.76 o
  -6  -4   8       41.52       43.93      1.63 o
  -5  -4   8        1.64        1.27      0.38 o
  -4  -4   8      140.28      141.40      2.30 o
  -3  -4   8      876.31      879.17      9.89 o
  -2  -4   8      437.53      448.88      6.93 o
  -1  -4   8      813.57      821.09      8.32 o
   0  -4   8        3.08        2.13      0.55 o
   1  -4   8      317.90      311.46      4.92 o
   2  -4   8      468.39      492.07      3.94 o
   3  -4   8       28.59       27.29      1.35 o
   4  -4   8       97.47       99.10      2.50 o
   5  -4   8       55.85       48.33      2.03 o
  -6  -3   8       31.28       33.73      1.53 o
  -5  -3   8        0.69        0.40      0.37 o
  -4  -3   8       50.67       44.52      1.11 o
  -3  -3   8      114.31      105.86      1.74 o
  -2  -3   8      155.96      157.14      2.55 o
  -1  -3   8      103.11      107.43      2.27 o
   0  -3   8       50.35       43.61      1.27 o
   1  -3   8      482.70      483.19      4.96 o
   2  -3   8       14.03       15.45      0.72 o
   3  -3   8      510.32      513.95      6.66 o
   4  -3   8        0.14       -0.23      0.32 o
   5  -3   8       95.69       98.70      2.89 o
  -7  -2   8        2.95        4.05      0.62 o
  -6  -2   8       21.04       18.12      0.97 o
  -5  -2   8        9.53        9.88      0.69 o
  -4  -2   8        0.04        0.23      0.31 o
  -3  -2   8       60.94       60.43      1.15 o
  -2  -2   8      106.35       96.86      1.46 o
  -1  -2   8       43.07       38.37      1.46 o
   0  -2   8      325.06      342.81      7.24 o
   1  -2   8       16.56       16.52      0.61 o
   2  -2   8      281.55      280.99      4.63 o
   3  -2   8      108.52      115.68      2.46 o
   4  -2   8       25.79       31.88      1.39 o
   5  -2   8       28.16       30.77      1.63 o
  -7  -1   8        0.00       -0.52      0.52 o
  -6  -1   8        8.05        5.47      0.64 o
  -5  -1   8       66.58       65.19      1.62 o
  -4  -1   8      131.27      126.30      1.92 o
  -3  -1   8      694.64      714.52      5.15 o
  -2  -1   8       81.33       81.24      1.51 o
  -1  -1   8        2.35        1.79      0.25 o
   0  -1   8      157.91      155.37      2.25 o
   1  -1   8       29.81       32.05      1.00 o
   2  -1   8       27.51       28.94      1.13 o
   3  -1   8        5.27        4.90      0.68 o
   4  -1   8        7.71        8.47      0.84 o
  -7   0   8        0.73        0.99      0.37 o
  -6   0   8       42.41       38.05      1.50 o
  -5   0   8       36.82       41.64      1.70 o
  -4   0   8      168.55      169.30      2.19 o
  -3   0   8       22.38       18.61      0.72 o
  -2   0   8       25.59       25.59      0.79 o
  -1   0   8       12.11       10.97      0.55 o
   0   0   8      159.80      155.27      2.04 o
   1   0   8       41.60       45.36      1.17 o
   2   0   8      728.96      738.94     10.42 o
   3   0   8       31.13       35.00      1.56 o
   4   0   8        2.11        1.67      0.75 o
  -7   1   8        7.43        7.96      0.70 o
  -6   1   8        9.09       10.44      0.67 o
  -5   1   8       79.29       82.63      1.67 o
  -4   1   8      184.18      182.87      2.36 o
  -3   1   8      185.89      185.99      1.84 o
  -2   1   8      140.49      146.43      3.29 o
  -1   1   8      124.80      127.07      2.71 o
   0   1   8     1750.68     1704.55     32.78 o
   1   1   8      407.01      410.42      4.40 o
   2   1   8       73.80       77.65      1.92 o
   3   1   8       69.39       75.75      2.35 o
   4   1   8       16.89       10.93      1.93 o
  -7   2   8       29.85       27.41      1.23 o
  -6   2   8       15.29       13.96      0.74 o
  -5   2   8      174.14      168.84      2.23 o
  -4   2   8        0.24        0.54      0.26 o
  -3   2   8       91.28       91.29      1.51 o
  -2   2   8      146.07      144.34      2.37 o
  -1   2   8      275.62      282.95      3.95 o
   0   2   8        5.67        4.57      0.59 o
   1   2   8       10.16       10.53      0.77 o
   2   2   8       72.32       79.95      2.05 o
   3   2   8        0.08        0.09      0.52 o
  -7   3   8       65.00       59.18      1.95 o
  -6   3   8       30.58       31.96      1.25 o
  -5   3   8        1.38        1.32      0.31 o
  -4   3   8      320.27      333.93      4.38 o
  -3   3   8        4.35        3.32      0.42 o
  -2   3   8      295.67      289.30      3.55 o
  -1   3   8      188.00      192.42      3.31 o
   0   3   8       20.47       18.17      0.97 o
   1   3   8      148.29      155.35      2.85 o
   2   3   8        5.43        4.95      0.59 o
  -7   4   8        2.24        2.20      0.47 o
  -6   4   8       90.93       96.14      2.94 o
  -5   4   8       47.26       46.57      1.51 o
  -4   4   8        8.26        8.77      0.80 o
  -3   4   8       12.90       10.50      0.59 o
  -2   4   8        6.79        8.28      0.60 o
  -1   4   8       92.63       81.11      1.99 o
   0   4   8      103.98       99.50      2.30 o
   1   4   8        2.98        2.32      0.50 o
   2   4   8       31.71       34.93      1.69 o
  -7   5   8       22.04       21.78      1.35 o
  -6   5   8        5.71        4.69      0.65 o
  -5   5   8       21.91       23.60      1.14 o
  -4   5   8       27.67       29.13      1.23 o
  -3   5   8       84.60       82.24      1.77 o
  -2   5   8       34.71       31.41      1.28 o
  -1   5   8      108.77       89.98      2.21 o
   0   5   8       52.01       54.23      1.79 o
   1   5   8        4.13        4.76      0.71 o
  -6   6   8       33.09       35.14      1.69 o
  -5   6   8       32.49       36.73      1.47 o
  -4   6   8       31.71       30.34      1.33 o
  -3   6   8        0.02        0.74      0.48 o
  -2   6   8        0.42        1.81      0.43 o
  -1   6   8      140.20      145.38      3.34 o
  -4   7   8        1.77        1.16      0.59 o
  -3   7   8        8.08        6.56      0.75 o
  -2  -8   9        3.14        3.27      0.78 o
  -1  -8   9      135.91      143.17      4.08 o
   0  -8   9       19.76       17.44      1.80 o
   1  -8   9       59.78       63.08      2.82 o
   2  -8   9       17.10       15.98      1.49 o
  -3  -7   9        1.16        0.67      0.36 o
  -2  -7   9        7.38        6.92      1.22 o
  -1  -7   9        1.40        3.09      0.75 o
   0  -7   9        0.02        0.08      0.55 o
   1  -7   9       36.79       35.48      2.00 o
   2  -7   9        0.02        0.44      0.43 o
   3  -7   9        1.99        3.12      0.67 o
  -4  -6   9        4.14        4.10      0.88 o
  -3  -6   9       98.84       95.59      3.76 o
  -2  -6   9       33.36       34.92      1.50 o
  -1  -6   9      190.72      190.87      4.20 o
   0  -6   9       21.60       17.69      1.36 o
   1  -6   9       18.23       19.49      1.44 o
   2  -6   9       76.82       77.89      2.46 o
   3  -6   9        0.05        0.12      0.65 o
   4  -6   9       25.35       25.97      2.54 o
  -5  -5   9        5.02        3.63      0.59 o
  -4  -5   9       13.91       13.30      0.97 o
  -3  -5   9       11.34       10.75      0.85 o
  -2  -5   9       69.40       65.52      1.95 o
  -1  -5   9        8.75       10.11      0.80 o
   0  -5   9       21.71       20.82      1.39 o
   1  -5   9        3.60        1.04      0.51 o
   2  -5   9        9.92        7.98      0.79 o
   3  -5   9      101.58      100.72      3.50 o
   4  -5   9        0.00       -0.13      0.44 o
  -5  -4   9        2.36        1.11      0.38 o
  -4  -4   9      325.00      321.82      6.05 o
  -3  -4   9       23.16       26.34      1.07 o
  -2  -4   9      680.61      679.40     10.25 o
  -1  -4   9       78.23       76.50      1.96 o
   0  -4   9       69.83       65.71      2.87 o
   1  -4   9       33.88       27.84      1.51 o
   2  -4   9      214.70      216.27      3.21 o
   3  -4   9        3.81        1.18      0.72 o
   4  -4   9       31.79       37.37      1.84 o
  -6  -3   9       88.36       84.68      2.42 o
  -5  -3   9       82.18       79.35      1.97 o
  -4  -3   9      157.64      167.30      2.23 o
  -3  -3   9      430.91      433.61      4.87 o
  -2  -3   9        8.47        7.83      0.43 o
  -1  -3   9      157.89      160.14      3.25 o
   0  -3   9        0.31        0.38      0.28 o
   1  -3   9        0.77        1.63      0.44 o
   2  -3   9      151.35      149.40      3.01 o
   3  -3   9        7.11        4.33      0.59 o
   4  -3   9       43.20       46.85      1.76 o
  -6  -2   9        5.99        5.43      0.57 o
  -5  -2   9        7.01        5.93      0.57 o
  -4  -2   9       63.12       65.00      1.45 o
  -3  -2   9       74.42       66.92      1.38 o
  -2  -2   9        9.68        9.27      0.60 o
  -1  -2   9       27.13       26.73      1.27 o
   0  -2   9       43.72       45.10      1.24 o
   1  -2   9      308.13      281.86      3.63 o
   2  -2   9        1.13        0.24      0.33 o
   3  -2   9      120.90      133.40      2.76 o
   4  -2   9       22.88       23.64      1.39 o
  -7  -1   9       21.34       23.52      1.22 o
  -6  -1   9       32.88       34.86      1.51 o
  -5  -1   9        0.95        0.79      0.33 o
  -4  -1   9      161.42      147.15      2.14 o
  -3  -1   9        0.42        0.55      0.28 o
  -2  -1   9      133.73      132.93      1.93 o
  -1  -1   9        8.09        7.82      0.55 o
   0  -1   9      156.12      156.18      2.60 o
   1  -1   9      290.45      293.08      5.08 o
   2  -1   9       24.02       23.26      1.08 o
   3  -1   9        3.31        3.51      0.72 o
   4  -1   9        0.09        0.07      0.48 o
  -7   0   9       66.09       63.45      1.95 o
  -6   0   9       21.51       18.30      0.91 o
  -5   0   9      298.58      302.69      3.29 o
  -4   0   9      135.96      129.98      2.42 o
  -3   0   9       53.64       50.57      1.05 o
  -2   0   9       38.89       37.41      1.20 o
  -1   0   9       90.10       90.55      1.68 o
   0   0   9       23.02       22.60      1.04 o
   1   0   9       30.49       30.82      1.19 o
   2   0   9       24.03       26.95      1.40 o
   3   0   9        4.48        7.02      1.05 o
  -7   1   9      100.74       94.63      3.02 o
  -6   1   9       83.28       81.86      2.04 o
  -5   1   9       22.68       20.37      0.80 o
  -4   1   9      270.69      282.93      3.72 o
  -3   1   9        2.95        3.47      0.29 o
  -2   1   9       66.62       67.52      1.32 o
  -1   1   9       30.30       32.87      1.08 o
   0   1   9      592.79      577.36      5.35 o
   1   1   9      154.22      155.12      2.76 o
   2   1   9        8.18        7.87      0.81 o
   3   1   9        5.22        8.49      1.10 o
  -7   2   9       44.29       44.91      1.61 o
  -6   2   9        8.40        8.07      0.62 o
  -5   2   9      200.11      206.97      2.82 o
  -4   2   9      310.91      321.75      4.14 o
  -3   2   9        0.04        0.22      0.33 o
  -2   2   9      808.33      792.62      7.36 o
  -1   2   9       20.50       19.01      0.94 o
   0   2   9      133.17      124.06      2.42 o
   1   2   9      108.06      109.73      2.39 o
   2   2   9        1.41        1.70      0.52 o
  -7   3   9        1.55        0.38      0.38 o
  -6   3   9       15.51       15.58      0.96 o
  -5   3   9       92.62       95.14      2.18 o
  -4   3   9       56.50       58.46      1.52 o
  -3   3   9      105.82      106.32      2.03 o
  -2   3   9       40.16       40.40      1.59 o
  -1   3   9      143.99      144.84      3.19 o
   0   3   9       83.85       84.64      2.49 o
   1   3   9        0.56        0.88      0.46 o
   2   3   9       20.68       23.35      1.24 o
  -7   4   9        2.67        2.64      0.70 o
  -6   4   9      141.57      150.84      3.72 o
  -5   4   9       28.63       30.78      1.29 o
  -4   4   9      190.38      195.13      3.21 o
  -3   4   9        0.12        0.24      0.36 o
  -2   4   9       61.19       55.20      1.96 o
  -1   4   9      105.52      107.93      2.39 o
   0   4   9       22.94       24.11      1.20 o
   1   4   9       55.00       56.98      2.12 o
  -6   5   9       34.21       35.09      1.68 o
  -5   5   9        2.65        3.52      0.56 o
  -4   5   9        0.33        0.18      0.38 o
  -3   5   9       36.33       31.73      1.38 o
  -2   5   9       74.92       76.47      2.44 o
  -1   5   9       29.03       29.56      1.34 o
   0   5   9        2.22        0.72      0.37 o
  -5   6   9      194.02      203.66      3.61 o
  -4   6   9       10.30        8.88      0.79 o
  -3   6   9       98.01       91.94      4.08 o
  -2   6   9      146.54      151.54      3.18 o
  -1  -8  10        5.25        4.37      0.90 o
   0  -8  10       12.53       18.99      5.46 o
   1  -8  10       48.50       55.87      2.67 o
  -3  -7  10       21.51       21.18      1.30 o
  -2  -7  10       25.98       24.98      1.62 o
  -1  -7  10       80.97       83.45      2.90 o
   0  -7  10       35.60       38.12      2.11 o
   1  -7  10       28.37       31.07      1.93 o
   2  -7  10        2.13        1.95      0.91 o
  -4  -6  10        7.03        6.95      0.77 o
  -3  -6  10        7.46        8.68      0.80 o
  -2  -6  10       74.74       74.00      2.22 o
  -1  -6  10       67.34       61.17      3.74 o
   0  -6  10       15.95       17.84      1.40 o
   1  -6  10       15.66       13.48      1.27 o
   2  -6  10      113.71      123.84      4.02 o
   3  -6  10       43.14       39.41      2.35 o
  -5  -5  10       41.77       39.03      1.69 o
  -4  -5  10      309.99      314.07      5.77 o
  -3  -5  10      196.40      186.89      6.58 o
  -2  -5  10       61.56       60.37      1.92 o
  -1  -5  10      196.78      200.05      4.61 o
   0  -5  10        0.59        1.25      0.92 o
   1  -5  10       82.05       83.65      2.78 o
   2  -5  10       68.31       70.93      2.98 o
   3  -5  10        3.91        3.30      0.62 o
  -5  -4  10      142.81      138.76      3.05 o
  -4  -4  10      118.41      114.65      2.76 o
  -3  -4  10       13.36       13.40      0.91 o
  -2  -4  10      145.68      153.53      2.54 o
  -1  -4  10       46.93       43.08      1.51 o
   0  -4  10      331.59      344.61      5.49 o
   1  -4  10      195.59      182.80      4.35 o
   2  -4  10       34.72       30.62      1.32 o
   3  -4  10      169.92      164.64      3.73 o
  -6  -3  10       52.10       46.78      1.83 o
  -5  -3  10       12.02       12.49      0.92 o
  -4  -3  10       78.98       76.00      1.86 o
  -3  -3  10       63.21       66.32      1.63 o
  -2  -3  10       89.70       91.81      1.85 o
  -1  -3  10      368.60      351.51      6.51 o
   0  -3  10      169.46      168.02      3.93 o
   1  -3  10      122.40       99.46      2.57 o
   2  -3  10       72.09       75.31      2.04 o
   3  -3  10        6.21        8.60      0.80 o
  -6  -2  10       14.63       13.53      0.87 o
  -5  -2  10       37.48       36.08      1.29 o
  -4  -2  10       13.57       10.48      0.62 o
  -3  -2  10       63.88       65.15      1.59 o
  -2  -2  10        4.76        5.63      0.49 o
  -1  -2  10        0.13        1.24      0.51 o
   0  -2  10        2.42        2.65      0.45 o
   1  -2  10        5.52        6.35      0.67 o
   2  -2  10       82.52       85.81      2.14 o
   3  -2  10       43.96       44.18      1.92 o
  -6  -1  10       29.78       27.51      1.38 o
  -5  -1  10        0.03        0.58      0.30 o
  -4  -1  10       36.02       38.55      1.12 o
  -3  -1  10      122.64      125.97      2.00 o
  -2  -1  10       88.36       91.56      1.66 o
  -1  -1  10       43.31       45.36      1.80 o
   0  -1  10        7.81        7.29      0.58 o
   1  -1  10      269.02      273.27      4.33 o
   2  -1  10        0.97        0.28      0.51 o
   3  -1  10       77.10       85.31      3.27 o
  -7   0  10        0.25        1.30      0.42 o
  -6   0  10        1.22        0.01      0.29 o
  -5   0  10       24.08       24.81      1.11 o
  -4   0  10      172.27      171.16      2.33 o
  -3   0  10       18.79       19.70      0.69 o
  -2   0  10      308.89      317.85      3.72 o
  -1   0  10       27.22       23.51      1.18 o
   0   0  10      238.38      240.18      4.26 o
   1   0  10       82.00       85.46      2.41 o
   2   0  10        0.06       -0.19      0.39 o
   3   0  10       31.47       31.55      1.99 o
  -7   1  10        3.52        2.04      0.59 o
  -6   1  10        0.24        0.38      0.30 o
  -5   1  10       36.62       36.22      1.14 o
  -4   1  10       19.78       22.17      0.90 o
  -3   1  10      231.14      236.98      3.03 o
  -2   1  10      692.75      685.90      7.38 o
  -1   1  10       77.07       80.49      2.23 o
   0   1  10       86.03       84.47      2.34 o
   1   1  10       48.89       49.56      1.62 o
   2   1  10       97.84      105.61      2.90 o
  -7   2  10        7.03        5.92      0.65 o
  -6   2  10       45.28       44.64      1.38 o
  -5   2  10        3.29        3.86      0.49 o
  -4   2  10       44.95       47.65      1.40 o
  -3   2  10       14.17       11.57      0.73 o
  -2   2  10        6.81        6.77      0.75 o
  -1   2  10       50.75       46.82      2.34 o
   0   2  10        3.22        2.66      0.58 o
   1   2  10       43.41       46.67      1.64 o
   2   2  10        3.02        3.24      0.66 o
  -6   3  10       50.82       52.31      1.75 o
  -5   3  10        1.08        1.45      0.42 o
  -4   3  10      114.73      116.67      2.26 o
  -3   3  10       31.75       29.88      1.14 o
  -2   3  10        5.43        4.23      0.72 o
  -1   3  10        0.01        0.62      0.51 o
   0   3  10        9.50        9.83      0.96 o
   1   3  10       68.52       78.14      2.21 o
  -6   4  10        0.49        0.71      0.45 o
  -5   4  10       66.43       68.34      2.01 o
  -4   4  10        0.62        0.23      0.34 o
  -3   4  10       83.21       87.50      2.25 o
  -2   4  10        0.78        0.30      0.66 o
  -1   4  10        1.71        1.90      0.72 o
   0   4  10       10.37       12.16      1.06 o
  -5   5  10        6.83        8.44      0.79 o
  -4   5  10       24.93       22.88      1.38 o
  -3   5  10       30.63       32.10      1.45 o
  -2   5  10        2.35        1.82      0.57 o
  -1   5  10       35.24       32.45      1.99 o
  -2  -7  11       31.62       30.42      1.84 o
  -1  -7  11       42.46       46.78      2.82 o
   0  -7  11       21.10       21.08      1.60 o
   1  -7  11       10.80       14.29      1.37 o
  -3  -6  11        4.85        3.98      0.76 o
  -2  -6  11       51.84       49.74      2.22 o
  -1  -6  11       35.24       38.52      1.93 o
   0  -6  11       29.22       27.02      1.82 o
   1  -6  11       64.03       80.23      2.93 o
   2  -6  11       13.42       17.15      1.60 o
  -4  -5  11       21.82       16.54      1.24 o
  -3  -5  11       73.61       75.06      2.65 o
  -2  -5  11       33.97       36.13      2.33 o
  -1  -5  11       40.46       40.70      1.68 o
   0  -5  11       99.08      104.98      3.20 o
   1  -5  11        2.97        3.48      1.08 o
   2  -5  11       35.02       35.53      2.19 o
  -5  -4  11       20.98       18.67      1.16 o
  -4  -4  11       92.84       96.91      2.23 o
  -3  -4  11      120.76      122.94      3.58 o
  -2  -4  11        0.05        0.11      0.36 o
  -1  -4  11       45.02       52.42      2.17 o
   0  -4  11       13.54        9.73      2.02 o
   1  -4  11        2.76        4.53      0.65 o
   2  -4  11       18.04       13.44      1.30 o
   3  -4  11       20.89       19.90      1.63 o
  -5  -3  11       60.40       62.48      1.99 o
  -4  -3  11       63.44       66.46      1.79 o
  -3  -3  11        0.07        0.06      0.35 o
  -2  -3  11      172.90      178.88      2.73 o
  -1  -3  11      113.78      103.46      4.34 o
   0  -3  11      182.98      170.41      4.15 o
   1  -3  11      149.28      132.75      4.41 o
   2  -3  11        0.34        0.14      0.45 o
   3  -3  11       11.77       12.43      1.30 o
  -6  -2  11        0.96        0.47      0.35 o
  -5  -2  11       40.77       42.88      1.42 o
  -4  -2  11      129.35      130.86      2.62 o
  -3  -2  11      121.96      120.34      4.20 o
  -2  -2  11      138.51      143.62      2.23 o
  -1  -2  11      185.16      167.83      2.67 o
   0  -2  11       60.36       54.75      2.30 o
   1  -2  11       25.64       22.79      1.56 o
   2  -2  11       15.96       13.98      1.72 o
   3  -2  11        3.97        5.56      0.92 o
  -6  -1  11       15.19       15.42      0.93 o
  -5  -1  11       21.43       20.27      0.97 o
  -4  -1  11        0.64        0.34      0.27 o
  -3  -1  11       67.08       70.36      1.56 o
  -2  -1  11        1.24        0.90      0.28 o
  -1  -1  11      139.47      147.43      2.98 o
   0  -1  11      158.27      152.32      3.89 o
   1  -1  11        9.36        6.93      0.93 o
   2  -1  11       55.56       53.92      2.96 o
  -6   0  11       46.50       46.05      1.47 o
  -5   0  11        4.29        3.42      0.46 o
  -4   0  11      111.10      114.18      2.26 o
  -3   0  11       15.32       16.89      0.78 o
  -2   0  11       60.47       59.01      1.90 o
  -1   0  11      311.89      309.21      4.56 o
   0   0  11        8.97        9.13      0.85 o
   1   0  11      124.92      116.06      3.54 o
   2   0  11       25.67       28.96      1.83 o
  -6   1  11        0.00       -0.26      0.29 o
  -5   1  11        4.34        4.06      0.45 o
  -4   1  11      388.39      401.30      4.92 o
  -3   1  11       26.80       24.35      1.02 o
  -2   1  11      243.69      244.00      4.08 o
  -1   1  11        0.03        0.35      0.42 o
   0   1  11       23.77       23.58      1.34 o
   1   1  11       38.81       34.00      1.97 o
  -6   2  11      136.79      148.54      3.02 o
  -5   2  11       94.34      100.76      2.42 o
  -4   2  11      530.54      543.97      5.38 o
  -3   2  11       80.00       84.18      1.97 o
  -2   2  11        3.36        2.54      0.57 o
  -1   2  11      144.70      136.29      3.20 o
   0   2  11       74.35       72.50      2.38 o
   1   2  11        0.36        1.37      0.57 o
  -6   3  11       33.59       31.00      1.41 o
  -5   3  11        0.53        0.73      0.41 o
  -4   3  11        0.43        0.44      0.37 o
  -3   3  11        3.26        2.05      0.48 o
  -2   3  11       41.95       39.01      1.77 o
  -1   3  11       68.14       69.10      2.35 o
   0   3  11        0.15        0.80      0.52 o
  -5   4  11        1.58        1.43      0.47 o
  -4   4  11        2.65        2.83      0.51 o
  -3   4  11       58.99       60.21      1.96 o
  -2   4  11       41.62       43.23      2.18 o
  -1   4  11       12.27       13.38      1.15 o
  -2  -6  12        4.87        2.97      1.71 o
  -1  -6  12        7.54        7.81      0.96 o
   0  -6  12       28.81       29.39      1.86 o
   1  -6  12       23.76       21.51      2.29 o
  -3  -5  12        1.82        1.78      0.56 o
  -2  -5  12       26.64       25.25      2.08 o
  -1  -5  12        1.37        3.64      0.87 o
   0  -5  12       59.96       58.04      2.47 o
   1  -5  12       10.60        8.55      0.91 o
  -4  -4  12        0.66        0.97      0.41 o
  -3  -4  12        1.74        1.63      0.54 o
  -2  -4  12       11.98       13.57      2.57 o
  -1  -4  12       98.27       87.88      2.90 o
   0  -4  12        6.47        7.66      1.00 o
   1  -4  12        0.05        0.06      0.45 o
   2  -4  12        4.83        1.97      0.91 o
  -5  -3  12       16.29       15.56      1.04 o
  -4  -3  12        0.02        0.38      0.29 o
  -3  -3  12        1.29        0.60      0.42 o
  -2  -3  12       15.30       14.33      0.94 o
  -1  -3  12        0.82        3.04      0.97 o
   0  -3  12        8.78        7.90      0.98 o
   1  -3  12       31.88       29.09      1.94 o
   2  -3  12        5.56        4.55      1.16 o
  -5  -2  12        0.78        0.58      0.36 o
  -4  -2  12       64.03       66.43      1.61 o
  -3  -2  12      213.96      207.07      3.16 o
  -2  -2  12      151.82      151.70      2.39 o
  -1  -2  12       78.58       72.13      2.71 o
   0  -2  12       10.37       10.84      1.15 o
   1  -2  12        5.80        3.40      0.74 o
   2  -2  12       17.02       18.73      2.39 o
  -6  -1  12        8.40        7.03      0.67 o
  -5  -1  12       97.63      102.59      2.90 o
  -4  -1  12       90.22       88.65      1.92 o
  -3  -1  12       63.58       59.14      1.49 o
  -2  -1  12       54.77       55.67      1.67 o
  -1  -1  12       17.03       18.96      1.15 o
   0  -1  12       41.86       41.35      2.14 o
   1  -1  12        3.06        1.94      0.65 o
  -6   0  12       31.35       33.43      1.29 o
  -5   0  12       61.12       63.05      2.22 o
  -4   0  12       17.63       17.08      1.12 o
  -3   0  12      128.75      130.70      2.65 o
  -2   0  12        4.30        3.73      0.59 o
  -1   0  12      121.98      126.40      3.02 o
   0   0  12       66.66       54.78      2.49 o
   1   0  12        3.14        2.65      0.92 o
  -6   1  12        0.57        1.04      0.50 o
  -5   1  12        1.07        0.49      0.42 o
  -4   1  12        3.44        3.78      0.47 o
  -3   1  12       38.53       39.67      1.50 o
  -2   1  12      131.27      132.59      3.15 o
  -1   1  12       29.23       27.75      1.47 o
   0   1  12        4.17        4.46      0.89 o
  -5   2  12        0.26        0.99      0.43 o
  -4   2  12       47.06       49.06      1.55 o
  -3   2  12       16.47       16.79      1.02 o
  -2   2  12        8.69        8.92      0.90 o
  -1   2  12        0.23        1.14      0.53 o
   0   2  12        6.80        4.13      0.85 o
  -5   3  12       36.17       39.45      1.62 o
  -4   3  12        0.10        0.46      0.36 o
  -3   3  12       63.26       62.34      2.15 o
  -2   3  12       23.71       24.35      1.48 o
  -2  -5  13       42.77       39.16      2.55 o
  -1  -5  13       41.93       44.41      7.39 o
   0  -5  13       12.65       10.12      1.35 o
  -3  -4  13        0.27        0.38      0.50 o
  -2  -4  13       39.48       41.23      5.10 o
  -1  -4  13        0.01        0.56      0.51 o
   0  -4  13       43.47       42.89      2.30 o
  -4  -3  13        0.64        0.57      0.53 o
  -3  -3  13       65.16       55.75      2.07 o
  -2  -3  13        0.77        0.80      0.52 o
  -1  -3  13       40.31       35.07      2.02 o
   0  -3  13       32.01       27.73      1.85 o
   1  -3  13        0.21        0.26      0.50 o
  -4  -2  13       11.08        9.62      0.76 o
  -3  -2  13        2.38        3.47      0.46 o
  -2  -2  13       27.44       25.09      1.76 o
  -1  -2  13      187.34      191.33      4.68 o
   0  -2  13        3.49        2.65      0.64 o
  -5  -1  13       30.17       28.16      1.25 o
  -4  -1  13       77.58       78.64      2.17 o
  -3  -1  13       17.10       17.59      1.13 o
  -2  -1  13      161.64      166.86      3.07 o
  -1  -1  13       20.05       18.56      1.49 o
   0  -1  13        0.12        0.73      0.63 o
  -5   0  13       19.84       20.20      1.15 o
  -4   0  13        1.86        1.16      0.42 o
  -3   0  13      117.83      122.13      3.53 o
  -2   0  13       38.52       43.82      1.84 o
  -1   0  13       49.16       56.52      2.60 o
   0   0  13      161.82      166.46      4.57 o
  -5   1  13        6.74        6.89      0.71 o
  -4   1  13        0.52        0.03      0.37 o
  -3   1  13       77.32       81.07      2.25 o
  -2   1  13        0.18        0.34      0.45 o
  -1   1  13       20.97       20.61      1.64 o
  -4   2  13       30.80       27.94      1.37 o
  -3   2  13        2.22        1.15      0.56 o
  -2   2  13       10.29       11.62      1.07 o
  -2  -3  14       31.87       31.63      2.56 o
  -3  -2  14       44.48       42.33      2.16 o
  -2  -2  14       70.62       73.45      2.94 o
  -3  -1  14      133.98      140.22      3.32 o
  -2  -1  14       32.61       35.50      1.72 o
 
